# Supplementary material for: Lrh1 can help reprogram sexual cell fate and is required for Sertoli cell development and spermatogenesis in the mouse testis
Source: PLoS Genet. 2022 Feb 22;18(2):e1010088. doi: 10.1371/journal.pgen.1010088 (PMC8896720; doi:10.1371/journal.pgen.1010088)
Supplement: S1 Table — Sheet 1: expression level (FPKM) of genes expressed in each experiment. Sheet 2: differentially expressed genes in Nanos-Cre deleted Lrh1 mutant testes at P1. Sheet 3: differentially expressed genes in Dhh-Cre deleted Lrh1 mutant testes at P3. (XLSX) [file pgen.1010088.s007.xlsx]

## Sheet: FPKM Values
Gene ID	Gene Symbol	Mean FPKM No Cre P1	Mean FPKM Nanos3-Cre P1	Mean FPKM No Cre P3	Mean FPKM Dhh-Cre P3
ENSMUSG00000000001	Gnai3	109.13	100.473	96.245	92.503
ENSMUSG00000000028	Cdc45	1.955	1.69	2.314	1.894
ENSMUSG00000000031	H19	1778.36	2074.67	1143.24	1884.89
ENSMUSG00000000037	Scml2	2.594	1.794	4.598	4.629
ENSMUSG00000000049	Apoh	0.018	0.061	0.027	0.029
ENSMUSG00000000056	Narf	14.358	15.523	13.64	15.026
ENSMUSG00000000058	Cav2	8.485	7.938	8.747	13.197
ENSMUSG00000000078	Klf6	39.93	40.176	40.751	46.043
ENSMUSG00000000085	Scmh1	2.894	3.168	4.073	3.602
ENSMUSG00000000088	Cox5a	1.826	1.663	2.289	1.961
ENSMUSG00000000093	Tbx2	26.989	32.16	19.707	30.149
ENSMUSG00000000094	Tbx4	0.178	0.168	0.368	0.366
ENSMUSG00000000103	Zfy2	0.064	0.017	0.241	0.148
ENSMUSG00000000120	Ngfr	21.322	27.207	9.199	16.9
ENSMUSG00000000125	Wnt3	0.337	0.289	0.523	0.274
ENSMUSG00000000126	Wnt9a	5.222	4.849	4.813	5.751
ENSMUSG00000000127	Fer	2.213	2.003	1.711	1.988
ENSMUSG00000000131	Xpo6	2.422	2.481	3.496	3.191
ENSMUSG00000000134	Tfe3	4.143	4.936	5.846	4.861
ENSMUSG00000000142	Axin2	3.15	3.399	5.817	8.209
ENSMUSG00000000148	Brat1	4.012	4.602	6.045	5.831
ENSMUSG00000000149	Gna12	65.256	75.472	83.038	60.442
ENSMUSG00000000154	Slc22a18	0.067	0.114	0.047	0.239
ENSMUSG00000000157	Itgb2l	0	0.106	0.099	0.008
ENSMUSG00000000159	Igsf5	0.24	0.276	0.511	1.022
ENSMUSG00000000167	Pih1d2	0.342	0.466	0.608	0.622
ENSMUSG00000000168	Dlat	6.898	7.606	8.372	7.606
ENSMUSG00000000171	Sdhd	105.554	107.96	71.592	79.27
ENSMUSG00000000182	Fgf23	0.056	0.026	0.075	0.043
ENSMUSG00000000183	Fgf6	0.055	0.01	0.013	0.005
ENSMUSG00000000184	Ccnd2	112.212	121.699	144.035	115.134
ENSMUSG00000000194	Gpr107	4.555	4.757	5.152	6.055
ENSMUSG00000000197	Nalcn	0.308	0.279	0.74	0.697
ENSMUSG00000000202	Btbd17	0.086	0.064	0.058	0.134
ENSMUSG00000000204	Slfn4	0.113	0.114	0.092	0.122
ENSMUSG00000000214	Th	0	0.041	0.107	0.16
ENSMUSG00000000215	Ins2	0.176	0.275	0.335	0.142
ENSMUSG00000000216	Scnn1g	0.028	0.008	0.021	0.098
ENSMUSG00000000223	Drp2	1.48	1.353	1.336	1.729
ENSMUSG00000000244	Tspan32	0.084	0.197	0.132	0.132
ENSMUSG00000000247	Lhx2	0.213	0.11	1	0.452
ENSMUSG00000000248	Clec2g	0.014	0.008	0.014	0.016
ENSMUSG00000000253	Gmpr	5.485	5.683	5.113	3.823
ENSMUSG00000000263	Glra1	0	0.013	0	0.009
ENSMUSG00000000266	Mid2	5.427	5.19	5.802	6.681
ENSMUSG00000000275	Trim25	11.099	12.548	16.215	14.214
ENSMUSG00000000276	Dgke	3.218	2.367	5.622	4.74
ENSMUSG00000000278	Scpep1	24.677	26.128	20.214	25.985
ENSMUSG00000000282	Mnt	7.76	10.214	11.484	10.796
ENSMUSG00000000290	Itgb2	0.509	0.594	0.593	1.189
ENSMUSG00000000295	Hddc2	4.528	3.914	3.233	3.125
ENSMUSG00000000296	Tpd52l1	11.147	12.349	9.003	7.427
ENSMUSG00000000301	Pemt	0.704	0.805	0.952	0.957
ENSMUSG00000000303	Cdh1	1.132	1.798	5.059	9.013
ENSMUSG00000000305	Cdh4	0.134	0.136	0.367	0.316
ENSMUSG00000000308	Ckmt1	0.23	0.228	0.187	0.243
ENSMUSG00000000317	Bcl6b	3.413	3.164	8.08	5.039
ENSMUSG00000000318	Clec10a	0.148	0.187	0.451	0.577
ENSMUSG00000000320	Alox12	0.315	0.615	0.592	0.827
ENSMUSG00000000325	Arvcf	0.623	0.608	1.055	1.317
ENSMUSG00000000326	Comt	3.218	3.709	2.598	3.765
ENSMUSG00000000339	Rtca	6.428	6.229	6.189	5.99
ENSMUSG00000000340	Dbt	10.379	10.332	12.151	9.381
ENSMUSG00000000346	Dazap2	57.716	59.898	63.347	76.199
ENSMUSG00000000355	Mcts1	7.543	7.191	9.076	8.195
ENSMUSG00000000359	Rem1	10.081	10.266	8.272	9.027
ENSMUSG00000000365	Rnf17	0.449	0.219	1.017	0.866
ENSMUSG00000000374	Trappc10	3.569	3.871	4.719	4.32
ENSMUSG00000000378	Ccm2	4.583	4.68	5.244	4.273
ENSMUSG00000000384	Tbrg4	6.569	7.022	10.12	8.52
ENSMUSG00000000385	Tmprss2	0.12	0.145	0.2	0.445
ENSMUSG00000000386	Mx1	0.077	0.065	0.167	0.208
ENSMUSG00000000392	Fap	0.371	0.554	0.405	0.738
ENSMUSG00000000394	Gcg	0	0.021	0	0
ENSMUSG00000000399	Ndufa9	4.729	4.511	3.689	3.917
ENSMUSG00000000402	Egfl6	2.245	3.69	6.267	18.487
ENSMUSG00000000409	Lck	1.44	1.132	1.274	1.729
ENSMUSG00000000411	Tssk3	0.125	0.227	0.494	0.414
ENSMUSG00000000416	Cttnbp2	0.659	0.629	0.741	1.57
ENSMUSG00000000420	Galnt1	30.425	30.128	35.67	29.187
ENSMUSG00000000435	Myf5	0.062	0.059	0.036	0.063
ENSMUSG00000000439	Mkrn2	5.453	4.978	6.152	6.247
ENSMUSG00000000440	Pparg	0.096	0.176	0.276	0.235
ENSMUSG00000000441	Raf1	13.907	14.228	19.216	17.738
ENSMUSG00000000486	Septin1	2.844	3.279	2.641	3.391
ENSMUSG00000000489	Pdgfb	4.302	4.885	7.275	6.673
ENSMUSG00000000530	Acvrl1	20.094	20.629	25.616	17.476
ENSMUSG00000000531	Grasp	15.177	17.67	15.295	14.565
ENSMUSG00000000532	Acvr1b	8.39	9.006	15.003	8.722
ENSMUSG00000000538	Tom1l2	5.957	6.622	7.523	7.579
ENSMUSG00000000544	Gpa33	0.133	0.119	0.063	0.092
ENSMUSG00000000552	Zfp385a	14.765	18.389	16.6	23.829
ENSMUSG00000000555	Itga5	8.102	8.977	6.652	9.382
ENSMUSG00000000560	Gabra2	0.068	0.09	0.475	1.509
ENSMUSG00000000561	Wdr77	12.331	11.873	17.798	15.209
ENSMUSG00000000562	Adora3	0.161	0.168	0.097	0.058
ENSMUSG00000000563	Atp5pb	15.05	15.158	11.597	11.321
ENSMUSG00000000567	Sox9	21.132	24.97	50.09	14.999
ENSMUSG00000000568	Hnrnpd	14.746	16.351	18.352	15.287
ENSMUSG00000000579	Dynlt1c	2.281	2.18	1.895	2.073
ENSMUSG00000000581	C1d	9.957	10.243	7.768	7.526
ENSMUSG00000000594	Gm2a	107.764	113.968	102.063	109.079
ENSMUSG00000000600	Krit1	1.775	1.519	2.092	2.164
ENSMUSG00000000605	Clcn4	11.474	12.051	11.961	13.085
ENSMUSG00000000606	Vmn2r88	0	0	0.005	0.005
ENSMUSG00000000617	Grm6	0.018	0.01	0.004	0.02
ENSMUSG00000000627	Sema4f	0.553	0.574	0.737	0.591
ENSMUSG00000000628	Hk2	20.453	19.375	31.333	16.414
ENSMUSG00000000631	Myo18a	7.229	7.669	13.67	6.269
ENSMUSG00000000632	Sez6	0.282	0.185	1.318	0.561
ENSMUSG00000000673	Haao	0.083	0.066	0.088	0.053
ENSMUSG00000000682	Cd52	1.949	2.023	1.739	4.728
ENSMUSG00000000686	Abhd15	0.434	0.59	0.456	0.523
ENSMUSG00000000690	Hoxb6	0.873	1.618	2.447	6.621
ENSMUSG00000000693	Loxl3	7.489	7.72	6.651	11.393
ENSMUSG00000000706	Btn1a1	0.547	0.608	0.15	1.521
ENSMUSG00000000708	Kat2b	7.42	7.548	9.515	7.106
ENSMUSG00000000711	Rab5b	42.777	45.197	41.013	45.554
ENSMUSG00000000730	Dnmt3l	0.641	0.322	0.094	0.235
ENSMUSG00000000731	Aire	0.17	0.17	0.088	0.304
ENSMUSG00000000732	Icosl	7.438	8.248	7.502	8.16
ENSMUSG00000000738	Spg7	2.013	2.105	3.266	2.74
ENSMUSG00000000739	Sult5a1	1.143	1.216	1.265	1.976
ENSMUSG00000000740	Rpl13	473.76	516.226	275.218	333.307
ENSMUSG00000000743	Chmp1a	21.402	21.493	24.755	27.873
ENSMUSG00000000751	Rpa1	17.915	16.155	17.944	15.713
ENSMUSG00000000753	Serpinf1	17.681	19.256	17.432	36.6
ENSMUSG00000000759	Tubgcp3	5.413	5.269	6.031	5.919
ENSMUSG00000000766	Oprm1	0.006	0.003	0.015	0.015
ENSMUSG00000000776	Polr3d	13.253	15.019	18.57	16.87
ENSMUSG00000000782	Tcf7	19.041	21.724	35.624	23.244
ENSMUSG00000000787	Ddx3x	124.131	118.115	127.958	131.331
ENSMUSG00000000791	Il12rb1	0.005	0.017	0.031	0
ENSMUSG00000000792	Slc5a5	0.144	0.131	0.256	0.158
ENSMUSG00000000794	Kcnn3	3.696	4.647	3.106	4.788
ENSMUSG00000000804	Usp32	7.701	7.024	12.11	7.256
ENSMUSG00000000805	Car4	0.749	0.553	0.107	0.111
ENSMUSG00000000811	Txnrd3	3.067	3.262	4.029	5.088
ENSMUSG00000000817	Fasl	0.285	0.235	0.091	0.059
ENSMUSG00000000823	Zfp512b	20.362	21.946	28.037	27.17
ENSMUSG00000000826	Dnajc5	28.694	28.37	33.727	32.259
ENSMUSG00000000827	Tpd52l2	18.035	17.855	16.76	16.014
ENSMUSG00000000838	Fmr1	10.083	10.002	14.513	13.931
ENSMUSG00000000861	Bcl11a	0.257	0.286	0.438	0.875
ENSMUSG00000000869	Il4	0.047	0	0	0.015
ENSMUSG00000000876	Pxmp4	8.376	9.757	8.404	11.602
ENSMUSG00000000881	Dlg3	4.22	4.399	4.014	5.139
ENSMUSG00000000884	Gnb1l	1.086	1.08	1.215	1.407
ENSMUSG00000000889	Dbh	0.043	0.009	0.016	0.009
ENSMUSG00000000901	Mmp11	55.499	63.39	55.071	34.334
ENSMUSG00000000902	Smarcb1	5.281	5.282	5.854	4.793
ENSMUSG00000000903	Vpreb3	1.831	0.779	0.54	0.51
ENSMUSG00000000915	Hip1r	1.321	1.309	2.81	3.586
ENSMUSG00000000916	Nsun5	4.166	4.001	6.957	5.825
ENSMUSG00000000934	Top1mt	1.722	1.536	2.175	2.395
ENSMUSG00000000938	Hoxa10	0.581	0.7	2.541	10.883
ENSMUSG00000000942	Hoxa4	0.771	1.264	0.665	1.617
ENSMUSG00000000948	Gm38393	1.214	0.935	1.678	1.476
ENSMUSG00000000957	Mmp14	49.284	60.697	51.262	67.81
ENSMUSG00000000958	Slc7a7	1.631	1.79	1.215	1.864
ENSMUSG00000000959	Oxa1l	24.465	25.99	25.168	23.239
ENSMUSG00000000976	Heatr6	3.402	3.15	4.36	4.038
ENSMUSG00000000982	Ccl3	0.241	0.294	0.333	0.609
ENSMUSG00000000983	Wfdc18	0.011	0	0	0.015
ENSMUSG00000001014	Icam4	0.114	0.273	0.321	0.157
ENSMUSG00000001016	Ilf2	15.063	14.374	16.157	15.061
ENSMUSG00000001017	Chtop	60.219	56.878	58.169	56.081
ENSMUSG00000001018	Snapin	33.385	35.595	33.929	34.053
ENSMUSG00000001020	S100a4	0.024	0.173	0	0.071
ENSMUSG00000001021	S100a3	0.127	0.038	0.023	0.024
ENSMUSG00000001023	S100a5	0	0.057	0	0
ENSMUSG00000001025	S100a6	43.459	44.896	33.745	55.53
ENSMUSG00000001027	Scn4a	0.029	0.051	0.062	0.076
ENSMUSG00000001029	Icam2	1.856	1.983	1.031	1.597
ENSMUSG00000001034	Mapk7	11.654	12.489	14.037	14.129
ENSMUSG00000001036	Epn2	10.596	9.514	14.469	17.068
ENSMUSG00000001039	B9d1	6.01	6.375	5.073	5.653
ENSMUSG00000001052	Sec24b	7.259	8.794	10.026	9.208
ENSMUSG00000001053	N4bp3	7.401	8.644	7.33	6.123
ENSMUSG00000001054	Rmnd5b	15.711	16.647	20.55	14.876
ENSMUSG00000001056	Nhp2	54.378	49.177	33.262	34.079
ENSMUSG00000001062	Vps9d1	3.067	3.305	5.244	4.921
ENSMUSG00000001065	Zfp276	4.078	4.52	5.088	4.47
ENSMUSG00000001076	C1ql4	0.12	0.162	0	0.048
ENSMUSG00000001082	Mfsd10	18.923	20.126	20.766	20.143
ENSMUSG00000001089	Luzp1	17.623	15.73	19.18	23.512
ENSMUSG00000001095	Slc13a2	1.218	1.214	1.59	0.413
ENSMUSG00000001098	Kctd10	32.652	29.083	38.557	36.838
ENSMUSG00000001100	Poldip2	16.984	17.619	19.141	18.418
ENSMUSG00000001103	Sebox	0.029	0	0.03	0
ENSMUSG00000001105	Ift20	20.016	22.097	19.586	21.656
ENSMUSG00000001119	Col6a1	246.152	276.825	210.896	392.856
ENSMUSG00000001120	Pcbp3	2.743	3.306	2.597	3.401
ENSMUSG00000001123	Lgals9	9.808	11.387	7.507	10.848
ENSMUSG00000001127	Araf	13.003	12.889	16.744	17.931
ENSMUSG00000001128	Cfp	3.847	3.733	7.518	8.918
ENSMUSG00000001131	Timp1	13.425	14.091	5.99	9.627
ENSMUSG00000001134	Uxt	3.605	3.065	3.116	2.802
ENSMUSG00000001138	Cnnm3	5.128	6.737	9.281	8.315
ENSMUSG00000001143	Lman2l	3.298	3.556	4.321	4.487
ENSMUSG00000001150	Mcm3ap	6.598	6.577	9.903	9.686
ENSMUSG00000001151	Pcnt	3.642	3.779	6.359	4.136
ENSMUSG00000001155	Ftcd	0.013	0.015	0.006	0.062
ENSMUSG00000001156	Mxd1	4.227	4.533	7.948	3.721
ENSMUSG00000001157	Gmcl1	3.47	3.466	4.661	3.765
ENSMUSG00000001158	Snrnp27	10.253	9.295	7.177	7.629
ENSMUSG00000001166	Oas1c	0.455	0.403	0.625	0.854
ENSMUSG00000001173	Ocrl	7.755	7.532	9.906	8.886
ENSMUSG00000001175	Calm1	137.297	126.263	87.945	100.496
ENSMUSG00000001211	Agpat3	10.903	12.336	11.808	11.248
ENSMUSG00000001225	Slc26a3	0.05	0.137	0.11	0.257
ENSMUSG00000001227	Sema6b	0.46	0.496	0.403	0.672
ENSMUSG00000001228	Uhrf1	29.38	27.939	34.933	27.266
ENSMUSG00000001229	Dpp9	2.578	2.7	2.948	2.586
ENSMUSG00000001240	Ramp2	16.076	18.722	9.834	15.731
ENSMUSG00000001247	Lsr	26.173	28.719	55.516	20.795
ENSMUSG00000001248	Gramd1a	12.641	12.687	14.528	13.506
ENSMUSG00000001249	Hpn	0.095	0.211	0.329	0.705
ENSMUSG00000001260	Gabrg1	0.034	0.087	0.435	0.794
ENSMUSG00000001270	Ckb	19.937	18.167	14.404	24.553
ENSMUSG00000001280	Sp1	39.368	39	46.747	42.362
ENSMUSG00000001281	Itgb7	0.15	0.188	0.217	0.227
ENSMUSG00000001285	Myg1	17.62	18.92	15.337	13.847
ENSMUSG00000001288	Rarg	3.972	4.599	3.667	8.644
ENSMUSG00000001289	Pfdn5	48.438	52.448	31.594	37.834
ENSMUSG00000001300	Efnb2	3.746	4.947	5.835	8.929
ENSMUSG00000001305	Rrp15	4.725	4.285	5.377	4.985
ENSMUSG00000001313	Rnd2	57.068	55.008	60.053	26.421
ENSMUSG00000001323	Srr	11.983	11.758	11.577	10.937
ENSMUSG00000001333	Sync	5.319	4.466	4.429	4.655
ENSMUSG00000001334	Fndc5	15.546	18.419	25.919	14.246
ENSMUSG00000001348	Acp5	1.182	1.084	1.464	2.063
ENSMUSG00000001349	Cnn1	5.925	4.147	8.954	14.444
ENSMUSG00000001366	Fbxo9	4.533	5.253	7.03	5.21
ENSMUSG00000001376	Vps50	1.431	1.497	1.656	1.541
ENSMUSG00000001380	Hars	18.1	17.252	16.168	18.307
ENSMUSG00000001383	Zmat2	29.465	30.859	25.849	26.964
ENSMUSG00000001403	Ube2c	18.523	16.008	17.219	10.701
ENSMUSG00000001415	Smg5	10.431	9.782	13.83	11.984
ENSMUSG00000001416	Cct3	16.278	14.941	14.96	14.88
ENSMUSG00000001418	Glmp	7.128	8.944	7.462	8.517
ENSMUSG00000001419	Mef2d	13.61	15.259	19.418	16.949
ENSMUSG00000001420	Tmem79	1.187	1.267	1.253	1.277
ENSMUSG00000001424	Snd1	4.286	4.478	4.256	4.447
ENSMUSG00000001435	Col18a1	17.763	20.639	30.296	27.906
ENSMUSG00000001436	Slc19a1	3.832	3.884	4.081	4.046
ENSMUSG00000001440	Kpnb1	59.543	59.678	53.682	48.526
ENSMUSG00000001441	Npepps	7.211	8.072	8.902	8.658
ENSMUSG00000001444	Tbx21	0.014	0.056	0.062	0.041
ENSMUSG00000001445	Mrpl10	36.955	39.4	34.221	30.676
ENSMUSG00000001467	Cyp51	27.798	25.171	19.887	24.134
ENSMUSG00000001472	Tcf25	27.81	27.692	35.573	35.352
ENSMUSG00000001473	Tubb6	77.431	70.597	37.041	54.316
ENSMUSG00000001482	Def8	11.398	11.769	9.693	10.007
ENSMUSG00000001493	Meox1	7.332	7.771	4.766	7.905
ENSMUSG00000001494	Sost	0.075	0.116	0.317	0.423
ENSMUSG00000001496	Nkx2-1	0.015	0.019	0	0.008
ENSMUSG00000001497	Pax9	0.019	0.031	0.079	0.012
ENSMUSG00000001504	Irx2	0.371	0.396	0.627	0.764
ENSMUSG00000001506	Col1a1	334.953	385.773	394.909	873.536
ENSMUSG00000001507	Itga3	1.895	2.333	3.721	4.604
ENSMUSG00000001508	Sgca	0.104	0.013	0.025	0.099
ENSMUSG00000001510	Dlx3	0.622	0.391	2.254	0.955
ENSMUSG00000001517	Foxm1	15.323	14.964	19.666	13.521
ENSMUSG00000001518	Itfg2	2.44	2.467	3.414	3.43
ENSMUSG00000001520	Nrip2	1.581	2.321	1.511	1.863
ENSMUSG00000001521	Tulp3	5.48	6.123	7.154	5.97
ENSMUSG00000001524	Gtf2h4	3.178	3.553	3.388	3.199
ENSMUSG00000001525	Tubb5	675.933	634.561	547.467	493.299
ENSMUSG00000001542	Ell2	2.829	2.799	2.977	3.024
ENSMUSG00000001552	Jup	3.703	4.611	5.673	5.262
ENSMUSG00000001555	Fkbp10	61.691	70.394	54.953	84.125
ENSMUSG00000001558	Klhl10	0.941	1.122	1.665	1.165
ENSMUSG00000001566	Mnx1	0.088	0.011	0.034	0.018
ENSMUSG00000001569	Nom1	5.482	5.771	6.976	5.985
ENSMUSG00000001576	Ergic1	11.562	12.601	11.066	12.537
ENSMUSG00000001583	Tnk1	0.073	0.186	0.226	0.68
ENSMUSG00000001588	Acap1	0.501	0.359	0.633	0.318
ENSMUSG00000001604	Tcea3	0.492	0.425	0.394	0.959
ENSMUSG00000001622	Csn3	0.034	0	0.005	0.011
ENSMUSG00000001627	Ifrd1	5.433	5.159	5.756	4.83
ENSMUSG00000001630	Stk38l	5.481	4.621	8.499	6.757
ENSMUSG00000001632	Brpf1	6.69	6.952	10.34	9.02
ENSMUSG00000001642	Akr1b3	7.638	5.908	9.033	4.28
ENSMUSG00000001655	Hoxc13	0.111	0.052	0.247	0.122
ENSMUSG00000001656	Hoxc11	0.054	0.054	0.234	0.42
ENSMUSG00000001657	Hoxc8	7.94	14.212	8.893	18.147
ENSMUSG00000001661	Hoxc6	10.562	14.226	10.614	15.131
ENSMUSG00000001663	Gstt1	8.849	8.767	6.553	11.123
ENSMUSG00000001665	Gstt3	2.147	2.281	2.634	3.786
ENSMUSG00000001666	Ddt	13.709	12.311	9.371	10.026
ENSMUSG00000001670	Tat	0.05	0.051	0.048	0.08
ENSMUSG00000001672	Marveld3	0.165	0.251	0.478	0.939
ENSMUSG00000001674	Ddx18	11.47	10.681	12.07	11.408
ENSMUSG00000001687	Ubl3	13.001	13.635	16.485	9.891
ENSMUSG00000001700	Gramd3	2.831	2.461	2.971	3.379
ENSMUSG00000001707	Eef1e1	8.312	7.752	5.957	4.835
ENSMUSG00000001729	Akt1	59.086	66.827	46.854	59.626
ENSMUSG00000001739	Cldn15	3.004	2.959	2.316	4.607
ENSMUSG00000001741	Il16	1.023	1.139	0.696	1.254
ENSMUSG00000001750	Tcirg1	6.12	6.491	8.636	8.764
ENSMUSG00000001751	Naglu	13.025	16.531	15.544	11.332
ENSMUSG00000001755	Coasy	15.832	16.251	18.09	15.586
ENSMUSG00000001761	Smo	36.907	43.903	35.55	40.128
ENSMUSG00000001763	Tspan33	0.445	0.41	0.969	1.331
ENSMUSG00000001767	Crnkl1	4.112	4.127	4.428	4.299
ENSMUSG00000001768	Rin2	6.24	6.507	8.746	8.715
ENSMUSG00000001773	Folh1	0.251	0.608	0.812	2.05
ENSMUSG00000001774	Chordc1	9.441	9.489	9.47	8.06
ENSMUSG00000001783	Rtcb	21.998	23.034	22.11	23.429
ENSMUSG00000001785	Pwp1	13.058	12.15	13.903	11.5
ENSMUSG00000001786	Fbxo7	2.495	2.21	3.162	3.591
ENSMUSG00000001794	Capns1	90.713	98.386	76.618	77.332
ENSMUSG00000001802	Lrp3	5.591	6.47	4.318	6.489
ENSMUSG00000001804	Dsg4	0	0.007	0	0.01
ENSMUSG00000001815	Evx2	0	0	0.005	0.021
ENSMUSG00000001819	Hoxd13	0.079	0.09	0.93	1.62
ENSMUSG00000001823	Hoxd12	0.008	0.045	0.774	1.488
ENSMUSG00000001827	Folr1	17.186	15.779	12.473	6.694
ENSMUSG00000001829	Clpb	2.841	2.819	3.898	3.495
ENSMUSG00000001833	Septin7	16.528	15.706	15.318	14.932
ENSMUSG00000001844	Zdhhc4	4.983	4.74	5.906	6.872
ENSMUSG00000001847	Rac1	73.259	75.029	67.715	71.907
ENSMUSG00000001855	Nup214	3.496	3.377	5.539	5.025
ENSMUSG00000001864	Aif1l	6.356	7.047	4.422	8.272
ENSMUSG00000001865	Cpa3	8.587	8.511	2.411	2.941
ENSMUSG00000001870	Ltbp1	3.567	3.386	6.145	10.503
ENSMUSG00000001891	Ugp2	23.681	22.13	16.504	19.263
ENSMUSG00000001901	Kcnh6	0.011	0.013	0.154	0.186
ENSMUSG00000001909	Trmt1	6.458	7.122	10.308	9.239
ENSMUSG00000001910	Nacc1	37.08	42.616	50.079	32.043
ENSMUSG00000001911	Nfix	43.241	48.633	51.804	68.49
ENSMUSG00000001918	Slc1a5	10.306	9.574	14.769	16.021
ENSMUSG00000001924	Uba1	74.723	71.229	75.362	69.759
ENSMUSG00000001930	Vwf	0.284	0.284	0.372	0.694
ENSMUSG00000001942	Siae	4.469	4.449	5.454	4.849
ENSMUSG00000001943	Vsig2	0.519	0.406	0.704	1.308
ENSMUSG00000001946	Esam	6.384	6.751	4.329	7.92
ENSMUSG00000001948	Spa17	1.676	1.349	1.393	1.532
ENSMUSG00000001962	Fam50a	5.667	5.372	6.462	5.881
ENSMUSG00000001964	Emd	26.311	27.429	23.173	26.069
ENSMUSG00000001983	Taco1	7.349	6.626	7.275	6.571
ENSMUSG00000001985	Grik3	0.083	0.039	0.285	0.32
ENSMUSG00000001986	Gria3	3.447	3.484	3.377	6.384
ENSMUSG00000001988	Npas1	0.041	0.018	0	0.006
ENSMUSG00000001995	Sipa1l2	2.606	2.841	3.178	3.057
ENSMUSG00000001998	Ap4e1	3.009	2.392	4.944	3.421
ENSMUSG00000001999	Blvra	2.56	2.319	2.32	1.749
ENSMUSG00000002006	Pdzd4	7.891	8.905	6.755	8.749
ENSMUSG00000002007	Srpk3	0.379	0.369	1.008	0.638
ENSMUSG00000002010	Idh3g	24.918	24.065	21.617	24.246
ENSMUSG00000002012	Pnck	3.554	3.638	4.441	4.987
ENSMUSG00000002014	Ssr4	10.234	10.919	8.895	10.318
ENSMUSG00000002015	Bcap31	32.233	30.385	24.366	24.545
ENSMUSG00000002017	Fam98a	16.707	15.458	21.587	19.8
ENSMUSG00000002020	Ltbp2	2.122	1.775	4.66	10.206
ENSMUSG00000002028	Kmt2a	8.882	9.557	15.353	12.533
ENSMUSG00000002031	Ift46	3.265	3.442	3.884	4.308
ENSMUSG00000002032	Tmem25	1.069	1.334	2.017	2.013
ENSMUSG00000002033	Cd3g	0.018	0.068	0.012	0.049
ENSMUSG00000002043	Trappc6a	3.173	4.22	3.941	3.323
ENSMUSG00000002052	Supt6	14.725	14.522	20.721	20.851
ENSMUSG00000002055	Spag5	11.773	11.242	15.491	11.645
ENSMUSG00000002057	Foxn1	0.021	0	0	0.032
ENSMUSG00000002058	Unc119	32.809	35.483	35.304	22.616
ENSMUSG00000002059	Rab34	36.853	40.218	31.349	40.528
ENSMUSG00000002064	Sdf2	29.95	32.596	21.737	24.24
ENSMUSG00000002068	Ccne1	3.842	3.012	3.859	4.149
ENSMUSG00000002076	Hsf2bp	0.295	0.201	0.746	0.743
ENSMUSG00000002083	Bbc3	2.403	2.725	1.603	2.652
ENSMUSG00000002100	Mybpc3	4.533	3.145	4.558	1.52
ENSMUSG00000002102	Psmc3	49.995	49.468	44.896	46.025
ENSMUSG00000002103	Acp2	17.546	20.126	18.154	20.311
ENSMUSG00000002104	Rapsn	0.194	0.2	0.296	0.286
ENSMUSG00000002105	Slc39a13	7.13	8.525	7.175	9.987
ENSMUSG00000002107	Celf2	9.453	9.542	11.603	11.825
ENSMUSG00000002108	Nr1h3	0.273	0.415	0.262	0.427
ENSMUSG00000002109	Ddb2	6.776	6.745	10.553	10.927
ENSMUSG00000002111	Spi1	0.885	1.388	0.898	1.406
ENSMUSG00000002129	Sf3a1	9.609	10.206	13.109	10.423
ENSMUSG00000002147	Stat6	9.006	8.843	10.047	11.191
ENSMUSG00000002190	Clgn	0.639	0.438	1.112	1.13
ENSMUSG00000002204	Napsa	0.132	0.2	0.407	1.077
ENSMUSG00000002205	Vrk3	0.886	0.739	1.289	1.087
ENSMUSG00000002210	Smg9	2.401	2.41	3.8	3.747
ENSMUSG00000002221	Paxip1	2.361	2.423	3.156	2.29
ENSMUSG00000002222	Rmnd5a	15.954	17.005	21.615	22.226
ENSMUSG00000002227	Mov10	19.29	21.069	32.703	18.265
ENSMUSG00000002228	Ppm1j	1.014	0.721	2.536	1.446
ENSMUSG00000002233	Rhoc	49.839	58.712	35.368	47.777
ENSMUSG00000002240	Prr27	0	0.055	0.124	0.188
ENSMUSG00000002249	Tead3	7.108	7.939	5.956	9.457
ENSMUSG00000002250	Ppard	2.604	3.616	2.673	2.969
ENSMUSG00000002257	Def6	0.786	0.945	0.83	1.415
ENSMUSG00000002265	Peg3	111.398	107.77	88.828	136.582
ENSMUSG00000002266	Zim1	32.517	35.346	32.023	48.668
ENSMUSG00000002274	Metrn	11.587	12.369	6.726	5.381
ENSMUSG00000002279	Lmf1	0.684	0.675	0.821	0.536
ENSMUSG00000002280	Ciao3	2.349	2.453	2.937	2.87
ENSMUSG00000002289	Angptl4	20.127	24.335	10.101	17.416
ENSMUSG00000002297	Dbf4	6.183	5.743	6.998	5.594
ENSMUSG00000002307	Daxx	13.976	13.849	21.187	13.528
ENSMUSG00000002308	Cd320	18.704	19.142	15.238	10.76
ENSMUSG00000002319	Ipo4	6.325	6.487	8.615	8.604
ENSMUSG00000002320	Tm9sf1	17.415	17.862	17.967	18.639
ENSMUSG00000002324	Rec8	0.465	0.492	1.627	2.204
ENSMUSG00000002325	Irf9	3.639	3.887	3.905	4.856
ENSMUSG00000002326	Gmpr2	6.408	6.386	6.092	6.526
ENSMUSG00000002329	Mdp1	26.551	26.79	23.07	18.93
ENSMUSG00000002332	Dhrs1	11.223	11.931	11.059	12.808
ENSMUSG00000002341	Ncan	0.196	0.144	0.159	0.291
ENSMUSG00000002342	Tmem161a	10.905	12.795	11.42	10.789
ENSMUSG00000002343	Armc6	3.053	3.404	3.187	3.563
ENSMUSG00000002345	Borcs8	6.598	7.369	7.737	9.425
ENSMUSG00000002346	Slc25a42	2.432	5.799	3.545	2.753
ENSMUSG00000002365	Snx9	9.214	9.123	9.282	9.387
ENSMUSG00000002372	Ranbp3	8.963	8.886	11.006	10.6
ENSMUSG00000002379	Ndufa11	10.244	9.744	7.718	8.223
ENSMUSG00000002384	Bmp8b	0.197	0.14	0.168	0.333
ENSMUSG00000002393	Nr2f6	13.829	15.012	13.423	13.477
ENSMUSG00000002395	Use1	37.207	38.412	26.616	31.092
ENSMUSG00000002396	Ocel1	0.897	1.004	1.099	1.338
ENSMUSG00000002409	Dyrk1b	4.647	5.66	7.498	6.767
ENSMUSG00000002413	Braf	6.065	5.657	7.111	7.501
ENSMUSG00000002416	Ndufb2	1.547	1.57	1.465	1.495
ENSMUSG00000002428	Hltf	4.97	4.631	6.035	5.556
ENSMUSG00000002455	Prpf6	6.404	6.437	7.705	7.798
ENSMUSG00000002458	Rgs19	13.569	12.847	11.743	10.084
ENSMUSG00000002459	Rgs20	0.045	0.012	0.01	0.056
ENSMUSG00000002475	Abhd3	6.986	7.376	8.261	4.193
ENSMUSG00000002477	Snrpd1	11.346	11.851	7.717	6.951
ENSMUSG00000002486	Tchp	1.429	1.559	2.715	2.563
ENSMUSG00000002489	Tiam1	5.909	6.045	12.976	6.302
ENSMUSG00000002496	Tsc2	5.09	5.395	8.854	7.909
ENSMUSG00000002500	Rpl3l	0.539	0.321	0.286	0.67
ENSMUSG00000002504	Slc9a3r2	15.581	17.081	13.401	21.547
ENSMUSG00000002524	Puf60	42.537	40.735	47.961	41.744
ENSMUSG00000002546	Golga2	15.297	16.502	19.111	21.686
ENSMUSG00000002550	Uck1	13.301	15.534	15.444	15.66
ENSMUSG00000002565	Scin	0.365	0.619	0.573	0.728
ENSMUSG00000002578	Ikzf4	2.267	3.191	2.838	4.383
ENSMUSG00000002580	Mien1	35.514	35.221	30.297	30.846
ENSMUSG00000002588	Pon1	0.009	0.008	0	0.021
ENSMUSG00000002602	Axl	73.609	78.024	91.257	65.291
ENSMUSG00000002603	Tgfb1	3.324	4.184	3.493	3.877
ENSMUSG00000002608	Ccdc97	7.868	9.592	11.035	9.867
ENSMUSG00000002617	Zfp40	12.353	11.202	7.679	9.007
ENSMUSG00000002625	Akap8l	10.784	12.147	18.983	16.016
ENSMUSG00000002633	Shh	0.339	1.161	1.488	4.392
ENSMUSG00000002635	Pdcd2l	6.487	5.798	6.966	5.518
ENSMUSG00000002658	Gtf2f1	32.039	32.112	40.704	40.666
ENSMUSG00000002660	Clpp	14.306	15.001	12.521	15.274
ENSMUSG00000002661	Alkbh7	12.74	15.644	10.876	10.48
ENSMUSG00000002664	Pspn	0.142	0.295	0.045	0.181
ENSMUSG00000002668	Dennd1c	0.151	0.18	0.346	0.693
ENSMUSG00000002679	Med6	12.552	13.148	8.922	8.934
ENSMUSG00000002688	Prkd1	4.846	4.553	6.06	5.141
ENSMUSG00000002699	Lcp2	0.454	0.543	0.461	0.512
ENSMUSG00000002718	Cse1l	20.371	17.155	16.591	13.801
ENSMUSG00000002728	Naa20	15.716	15.887	11.373	12.033
ENSMUSG00000002731	Prkra	22.976	20.776	17.173	11.862
ENSMUSG00000002732	Fkbp7	15.558	14.828	8.437	14.721
ENSMUSG00000002733	Plekha3	8.016	7.345	11.735	11.033
ENSMUSG00000002741	Ykt6	40.119	39.098	38.422	40.899
ENSMUSG00000002748	Baz1b	14.97	15.133	17.213	14.746
ENSMUSG00000002763	Pex6	7.049	9.239	9.195	7.727
ENSMUSG00000002767	Mrpl2	16.077	17.847	20.847	17.895
ENSMUSG00000002768	Mea1	28.495	29.327	27.22	29.596
ENSMUSG00000002769	Gnmt	0.796	0.666	1.265	1.052
ENSMUSG00000002771	Grin2d	0.756	0.769	0.756	1.212
ENSMUSG00000002778	Kdelr1	70.067	83.273	52.815	70.027
ENSMUSG00000002781	Tmem143	1.543	1.82	1.598	1.59
ENSMUSG00000002791	Pdxk-ps	0.065	0.062	0.064	0.097
ENSMUSG00000002797	Ggct	0.655	0.713	0.795	0.695
ENSMUSG00000002799	Jag2	1.222	1.286	1.647	2.609
ENSMUSG00000002803	Btbd6	9.488	9.375	11.749	10.811
ENSMUSG00000002804	Nudt14	3.976	3.868	4.255	3.307
ENSMUSG00000002808	Epdr1	15.994	17.709	17.315	10.013
ENSMUSG00000002812	Flii	19.42	19.814	19.924	21.476
ENSMUSG00000002814	Top3a	4.786	4.131	6.825	5.369
ENSMUSG00000002820	Atg4d	1.461	1.756	2.333	1.751
ENSMUSG00000002825	Qtrt1	6.11	6.982	5.832	6.22
ENSMUSG00000002831	Plin4	0.016	0.025	0.109	0.099
ENSMUSG00000002833	Hdgfl2	8.528	9.208	11.464	10.569
ENSMUSG00000002835	Chaf1a	6.349	6.723	8.584	6.919
ENSMUSG00000002844	Adprh	23.11	23.635	19.614	20.287
ENSMUSG00000002845	Tmem39a	9.565	10.032	10.407	11.277
ENSMUSG00000002846	Timmdc1	6.465	6.009	6.614	5.426
ENSMUSG00000002847	Pla1a	0.339	0.613	0.452	0.502
ENSMUSG00000002870	Mcm2	16.471	16.723	20.44	15.709
ENSMUSG00000002871	Tpra1	3.582	3.895	5.41	4.783
ENSMUSG00000002881	Nab1	18.935	16.561	22.475	18.646
ENSMUSG00000002885	Adgre5	4.922	4.51	4.81	8.112
ENSMUSG00000002897	Il17ra	1.352	1.565	2.618	1.984
ENSMUSG00000002900	Lamb1	33.977	36.031	39.518	39.385
ENSMUSG00000002908	Kcnn1	0.072	0.112	0.036	0.1
ENSMUSG00000002910	Arrdc2	0.454	0.51	0.561	0.687
ENSMUSG00000002930	Ppp1r17	0.113	0.031	0.025	0.01
ENSMUSG00000002944	Cd36	1.702	1.99	1.828	2.617
ENSMUSG00000002948	Map2k7	19.482	22.573	27.207	24.428
ENSMUSG00000002949	Timm44	11.236	11.593	14.371	13.59
ENSMUSG00000002957	Ap2a2	16.302	16.8	17.052	19.151
ENSMUSG00000002963	Pnkp	6.684	6.679	7.165	7.279
ENSMUSG00000002968	Med25	8.334	10.136	13.802	11.404
ENSMUSG00000002980	Bcam	8.85	12.732	12.5	19.387
ENSMUSG00000002981	Clptm1	10.052	11.968	11.31	10.021
ENSMUSG00000002983	Relb	1.362	1.176	1.431	2.164
ENSMUSG00000002984	Tomm40	4.995	5.026	5.473	4.897
ENSMUSG00000002985	Apoe	80.044	122.502	96.228	205.489
ENSMUSG00000002996	Hbp1	20.832	22.346	23.966	24.833
ENSMUSG00000002997	Prkar2b	51.329	55.779	50.603	48.867
ENSMUSG00000003031	Cdkn1b	23.101	24.62	23.88	27.066
ENSMUSG00000003032	Klf4	16.121	13.798	18.924	15.283
ENSMUSG00000003033	Ap1m1	13.9	13.682	16.533	16.968
ENSMUSG00000003037	Rab8a	14.634	16.418	12.094	13.654
ENSMUSG00000003038	Hmgn2	66.589	66.039	16.511	16.108
ENSMUSG00000003039	Fam32a	29.399	30.449	28.86	31.595
ENSMUSG00000003051	Elf3	0.585	1.263	1.418	2.778
ENSMUSG00000003062	Stard3nl	3.714	3.309	4.07	3.41
ENSMUSG00000003068	Stk11	13.931	15.491	20.121	15.916
ENSMUSG00000003070	Efna2	12.774	18.117	11.531	10.11
ENSMUSG00000003072	Atp5d	41.375	40.718	34.173	39.091
ENSMUSG00000003099	Ppp5c	5.189	5.419	6.134	6.14
ENSMUSG00000003119	Cdk12	5.487	5.608	9.109	7.813
ENSMUSG00000003123	Lipe	2.544	2.878	2.85	3.486
ENSMUSG00000003131	Pafah1b2	29.269	28.058	31.744	31.574
ENSMUSG00000003134	Tbc1d8	4.115	4.089	6.871	3.798
ENSMUSG00000003135	Cnot11	8.535	9.693	10.144	9.694
ENSMUSG00000003153	Slc2a3	6.006	5.601	4.509	4.715
ENSMUSG00000003154	Foxj2	9.113	9.852	11.438	10.491
ENSMUSG00000003161	Sri	14.372	14.634	12.923	14.965
ENSMUSG00000003166	Dgcr2	15.616	18.203	19.388	17.817
ENSMUSG00000003184	Irf3	17.824	19.88	19.554	17.696
ENSMUSG00000003190	Bcl2l12	6.952	6.986	10.431	8.463
ENSMUSG00000003198	Zfp959	6.506	6.439	6.006	6.468
ENSMUSG00000003199	Mpnd	6.879	7.293	5.641	6.577
ENSMUSG00000003200	Sh3gl1	14.537	16.764	13.888	14.757
ENSMUSG00000003206	Ebi3	0.483	0.675	0.573	1.081
ENSMUSG00000003208	Yju2	1.896	1.727	1.785	1.809
ENSMUSG00000003226	Ranbp2	31.415	26.465	34.902	33.258
ENSMUSG00000003227	Edar	0.111	0.133	1.02	0.985
ENSMUSG00000003228	Grk5	5.558	5.468	4.256	4.401
ENSMUSG00000003233	Dvl3	11.452	13.733	15.668	13.281
ENSMUSG00000003234	Abcf3	14.387	15.599	16.054	14.966
ENSMUSG00000003235	Eif2b5	13.863	13.155	16.319	15.653
ENSMUSG00000003269	Cyth2	12.13	12.42	14.43	12.724
ENSMUSG00000003271	Sult2b1	0.16	0.175	0.142	0.114
ENSMUSG00000003273	Car11	2.532	3.28	3.131	4.717
ENSMUSG00000003279	Dlgap1	0.713	0.886	0.803	0.582
ENSMUSG00000003282	Plag1	6.018	6.484	5.544	8.763
ENSMUSG00000003283	Hck	3.715	3.132	2.024	1.266
ENSMUSG00000003299	Mrpl4	8.841	9.078	10.321	10.705
ENSMUSG00000003308	Keap1	15.165	16.656	14.815	15.676
ENSMUSG00000003309	Ap1m2	0.692	0.976	1.976	2.189
ENSMUSG00000003316	Glg1	31.085	34.269	44.444	39.643
ENSMUSG00000003341	Atp8b3	0.497	0.668	1.39	1.369
ENSMUSG00000003344	Btbd2	13.51	14.678	13.759	13.254
ENSMUSG00000003345	Csnk1g2	26.99	33.035	26.465	26.788
ENSMUSG00000003346	Abhd17a	25.927	28.766	24.511	21.835
ENSMUSG00000003348	Mob3a	13.328	14.379	11.039	11.8
ENSMUSG00000003352	Cacnb3	9.992	11.102	8.072	14.398
ENSMUSG00000003354	Ccdc65	0.571	0.582	0.909	0.898
ENSMUSG00000003355	Fkbp11	2.079	2.254	1.119	1.965
ENSMUSG00000003360	Ddx23	13.742	13.936	16.554	15.31
ENSMUSG00000003363	Pld3	15.557	17.698	13.035	18.475
ENSMUSG00000003378	Grik5	5.325	6.485	6.4	6.272
ENSMUSG00000003379	Cd79a	1.68	1.144	0.998	0.905
ENSMUSG00000003380	Rabac1	47.004	48.961	31.161	41.603
ENSMUSG00000003382	Etv3	4.119	4.235	5.314	4.629
ENSMUSG00000003402	Prkcsh	11.277	12.153	13.901	13.814
ENSMUSG00000003410	Elavl3	0.05	0.017	0.092	0.152
ENSMUSG00000003411	Rab3b	1.527	1.381	0.94	1.066
ENSMUSG00000003418	St8sia6	0.312	0.237	0.434	0.505
ENSMUSG00000003420	Fcgrt	39.251	47.678	29.727	59.675
ENSMUSG00000003421	Nosip	17.697	19.496	17.848	15.554
ENSMUSG00000003423	Pih1d1	10.115	11.207	9.55	10.685
ENSMUSG00000003429	Rps11	548.576	554.492	396.107	460.764
ENSMUSG00000003435	Supt5	19.119	18.487	29.194	27.223
ENSMUSG00000003436	Dll3	0.155	0.188	0.209	0.089
ENSMUSG00000003437	Paf1	20.5	21.606	26.981	24.793
ENSMUSG00000003438	Timm50	9.974	9.774	9.885	8.002
ENSMUSG00000003444	Med29	4.929	5.66	5.194	4.783
ENSMUSG00000003452	Bicd1	0.598	0.544	0.812	0.829
ENSMUSG00000003458	Ncstn	17.179	18.974	26.034	25.68
ENSMUSG00000003464	Pex19	28.551	30.081	30.929	29.151
ENSMUSG00000003469	Phyhip	2.095	1.117	1.387	2.16
ENSMUSG00000003476	Crhr2	0.031	0.021	0.004	0.034
ENSMUSG00000003477	Inmt	0.037	0.302	0.647	2.592
ENSMUSG00000003484	Cyp4f18	0.195	0.348	0.209	0.287
ENSMUSG00000003500	Impdh1	4.56	5.313	4.54	5.749
ENSMUSG00000003505	Psg18	0.009	0	0	0
ENSMUSG00000003518	Dusp3	12.486	11.69	13.183	14.501
ENSMUSG00000003526	Prodh	0.129	0.131	0.142	0.154
ENSMUSG00000003527	Ess2	5.819	6.052	7.648	6.885
ENSMUSG00000003528	Slc25a1	29.645	30.952	32.803	26.656
ENSMUSG00000003531	Dgcr6	1.749	1.915	1.463	1.488
ENSMUSG00000003534	Ddr1	15.928	17.567	26.857	18.503
ENSMUSG00000003541	Ier3	6.585	7.097	7.286	12.479
ENSMUSG00000003545	Fosb	0.344	0.439	0.845	0.74
ENSMUSG00000003546	Klc4	4.054	4.437	5.586	6.558
ENSMUSG00000003549	Ercc1	2.7	2.54	2.991	3.413
ENSMUSG00000003555	Cyp17a1	108.088	87.794	48.944	53.943
ENSMUSG00000003559	As3mt	4.354	4.86	4.102	2.817
ENSMUSG00000003573	Homer3	10.131	10.197	8.54	11.871
ENSMUSG00000003575	Crtc1	5.155	6.526	7.608	7.048
ENSMUSG00000003581	Rnf215	12.837	13.35	14.7	15.998
ENSMUSG00000003585	Sec14l2	0.801	0.829	1.13	1.088
ENSMUSG00000003604	Aven	1.58	1.516	1.426	1.216
ENSMUSG00000003617	Cp	2.454	3.303	5.398	6.379
ENSMUSG00000003623	Crot	8.916	9.089	7.139	9.112
ENSMUSG00000003644	Rps6ka1	3.995	4.148	6.067	5.611
ENSMUSG00000003657	Calb2	0.102	0.181	0.176	0.146
ENSMUSG00000003660	Snrnp200	20.856	20.825	28.56	29.543
ENSMUSG00000003662	Ciao1	10.296	10.442	11.485	10.694
ENSMUSG00000003665	Has1	0.041	0.01	0.047	0.026
ENSMUSG00000003680	Taf6l	2.523	2.768	3.479	2.745
ENSMUSG00000003721	Insig2	11.336	11.214	12.504	10.238
ENSMUSG00000003731	Kpna6	16.746	17.42	22.769	19.309
ENSMUSG00000003746	Man1a	2.712	2.775	2.266	5.705
ENSMUSG00000003752	Itpkc	2.721	3.342	3.218	2.928
ENSMUSG00000003762	Coq8b	1.793	1.946	1.568	2.025
ENSMUSG00000003778	Brd8	8.147	7.914	13.307	10.725
ENSMUSG00000003779	Kif20a	29.106	26.791	31.672	26.673
ENSMUSG00000003808	Farsa	8.44	8.947	11.036	9.681
ENSMUSG00000003809	Gcdh	9.699	10.562	10.727	9.811
ENSMUSG00000003810	Mast2	11.749	11.946	19.444	13.759
ENSMUSG00000003812	Dnase2a	3.309	3.747	3.043	3.165
ENSMUSG00000003813	Rad23a	27.873	28.391	26.886	24.742
ENSMUSG00000003814	Calr	399.626	441.331	307.662	351.316
ENSMUSG00000003824	Syce2	7.368	6.524	6.635	6.839
ENSMUSG00000003847	Nfat5	15.839	15.791	22.397	19.574
ENSMUSG00000003848	Nob1	7.072	8.224	8.323	7.803
ENSMUSG00000003849	Nqo1	8.413	9.897	6.804	8.136
ENSMUSG00000003863	Ppfia3	0.382	0.543	0.828	0.341
ENSMUSG00000003865	Gys1	6.751	6.877	7.208	6.184
ENSMUSG00000003868	Ruvbl2	13.194	13.223	12.746	11.76
ENSMUSG00000003872	Lin7b	1.922	1.497	2.172	1.111
ENSMUSG00000003873	Bax	6.282	6.663	6.921	7.761
ENSMUSG00000003882	Il7r	0.176	0.176	0.134	0.21
ENSMUSG00000003923	Tfam	14.84	14.862	12.449	11.565
ENSMUSG00000003929	Zfp81	11.809	11.664	8.737	9.366
ENSMUSG00000003934	Efnb3	12.279	14.782	9.191	17.945
ENSMUSG00000003948	Mmd	13.86	14.685	15.531	11.663
ENSMUSG00000003949	Hlf	1.059	1.28	2.786	2.905
ENSMUSG00000003955	Fam162a	7.083	5.123	4.563	4.766
ENSMUSG00000003970	Rpl8	823.949	895.309	693.101	732.489
ENSMUSG00000003974	Grm3	0.178	0.181	0.231	0.333
ENSMUSG00000003992	Ssbp2	4.421	4.593	2.764	5.013
ENSMUSG00000004018	Fancl	2.671	2.194	2.106	1.964
ENSMUSG00000004031	Brinp2	0.129	0.093	0.129	0.122
ENSMUSG00000004032	Gstm5	55.007	64.781	43.783	49.548
ENSMUSG00000004035	Gstm7	51.954	50.659	63.809	40.497
ENSMUSG00000004038	Gstm3	0.482	0.315	0.618	0.736
ENSMUSG00000004040	Stat3	5.575	5.904	7.254	8.332
ENSMUSG00000004043	Stat5a	0.972	1.177	1.54	1.786
ENSMUSG00000004044	Cavin1	222.662	231.005	183.833	222.386
ENSMUSG00000004054	Map3k11	10.475	11.933	16.063	12.892
ENSMUSG00000004056	Akt2	19.148	21.701	20.031	22.631
ENSMUSG00000004069	Dnaja3	6.785	7.676	8.119	7.792
ENSMUSG00000004070	Hmox2	18.59	17.684	16.75	20.554
ENSMUSG00000004071	Cdip1	14.579	14.904	17.626	16.899
ENSMUSG00000004085	Map3k20	4.979	5.265	5.557	4.882
ENSMUSG00000004096	Cwc15	4.87	5.221	6.95	7.103
ENSMUSG00000004098	Col5a3	2.961	3.537	4.865	4.844
ENSMUSG00000004099	Dnmt1	18.675	18.533	28.47	22.855
ENSMUSG00000004100	Ppan	9.453	10.227	16.104	15.378
ENSMUSG00000004105	Angptl2	35.55	33.852	29.15	43.382
ENSMUSG00000004110	Cacna1e	0.152	0.15	0.167	0.213
ENSMUSG00000004113	Cacna1b	0.206	0.156	0.395	0.43
ENSMUSG00000004127	Trmt10a	3.328	3.059	3.476	2.881
ENSMUSG00000004151	Etv1	5.035	5.151	5.689	3.546
ENSMUSG00000004187	Kifc2	2.227	2.562	3.667	4.07
ENSMUSG00000004207	Psap	136.393	159.316	186.799	212.606
ENSMUSG00000004221	Ikbkg	6.625	6.424	7.534	7.373
ENSMUSG00000004231	Pax2	0.141	0.213	0.579	0.793
ENSMUSG00000004233	Wars2	3.163	3.261	3.016	3.441
ENSMUSG00000004263	Atn1	2.604	3.609	3.582	3.656
ENSMUSG00000004264	Phb2	20.157	21.138	21.988	22.87
ENSMUSG00000004266	Ptpn6	1.614	1.993	1.897	2.914
ENSMUSG00000004267	Eno2	1.107	1.5	1.799	3.808
ENSMUSG00000004268	Emg1	16.72	14.93	16.413	15.706
ENSMUSG00000004270	Lpcat3	10.805	11.265	10.793	10.355
ENSMUSG00000004285	Atp6v1f	48.798	43.155	36.95	37.714
ENSMUSG00000004296	Il12b	0.033	0	0.049	0.012
ENSMUSG00000004317	Clcn5	15.976	14.841	16.429	18.979
ENSMUSG00000004319	Clcn3	4.286	4.304	6.315	4.907
ENSMUSG00000004328	Hif3a	9.264	10.796	7.738	13.859
ENSMUSG00000004341	Gpx6	0.07	0.072	0.22	0.489
ENSMUSG00000004344	Gpx5	0.025	0.027	0.052	0.097
ENSMUSG00000004347	Pde1c	0.373	0.264	0.292	0.431
ENSMUSG00000004356	Utp20	3.28	2.954	6.16	5.501
ENSMUSG00000004359	Spic	1.759	1.743	1.205	0.463
ENSMUSG00000004360	9330159F19Rik	0.265	0.428	0.635	1.169
ENSMUSG00000004364	Cul3	11.579	12.683	15.431	13.218
ENSMUSG00000004366	Sst	0	0	0.03	0.025
ENSMUSG00000004371	Il11	0.123	0.097	0.272	0.256
ENSMUSG00000004383	Large1	3.037	3.061	2.859	3.35
ENSMUSG00000004393	Ddx56	9.047	9.101	10.734	10.294
ENSMUSG00000004394	Tmed4	42.593	47.019	44.858	46.293
ENSMUSG00000004415	Col26a1	7.578	10.192	4.521	6.009
ENSMUSG00000004446	Bid	3.371	2.804	4.932	4.157
ENSMUSG00000004451	Ralb	18.815	19.262	13.849	15.755
ENSMUSG00000004455	Ppp1cc	28.772	28.474	31.231	25.067
ENSMUSG00000004460	Dnajb11	13.255	14.313	14.03	14.485
ENSMUSG00000004462	Tbccd1	3.722	4.093	4.103	3.529
ENSMUSG00000004473	Clec11a	2.887	3.47	3.083	7.843
ENSMUSG00000004500	Zfp324	7.282	7.74	6.394	7.588
ENSMUSG00000004508	Gab2	25.262	26.362	22.918	20.845
ENSMUSG00000004530	Coro1c	11.688	11.389	13.978	12.257
ENSMUSG00000004535	Tax1bp1	12.56	11.056	11.504	10.595
ENSMUSG00000004540	Psg17	0.154	0.088	0.04	0.074
ENSMUSG00000004542	Psg19	0.022	0.01	0	0
ENSMUSG00000004552	Ctse	0.962	1.449	1.474	0.754
ENSMUSG00000004558	Ndrg2	25.428	26.352	17.208	31.084
ENSMUSG00000004561	Mettl17	4.421	4.173	6.842	6.389
ENSMUSG00000004562	Arhgef40	9.611	10.262	8.963	10.798
ENSMUSG00000004565	Pnpla6	2.511	2.771	4.593	4.09
ENSMUSG00000004567	Mcoln1	2.256	2.437	3.405	3.283
ENSMUSG00000004568	Arhgef18	4.266	4.262	7.771	4.863
ENSMUSG00000004591	Pkn2	11.979	11.181	13.25	10.817
ENSMUSG00000004609	Cd33	0.839	1.26	1.349	1.77
ENSMUSG00000004610	Etfb	2.257	2.747	1.729	1.992
ENSMUSG00000004612	Nkg7	0.508	0.41	0.294	0.465
ENSMUSG00000004626	Stxbp2	4.01	4.217	7.248	5.499
ENSMUSG00000004630	Pcp2	0.011	0	0	0
ENSMUSG00000004631	Sgce	1.831	1.809	1.378	1.717
ENSMUSG00000004633	Chn2	0.495	0.489	0.68	0.672
ENSMUSG00000004637	Wwox	1.662	1.72	1.913	2.178
ENSMUSG00000004642	Slbp	17.832	17	17.311	14.445
ENSMUSG00000004651	Tyr	0.006	0.003	0	0
ENSMUSG00000004654	Ghrhr	0.016	0	0.019	0.007
ENSMUSG00000004655	Aqp1	6.594	9.032	12.006	10.083
ENSMUSG00000004661	Arid3b	1.679	1.442	4.036	2.772
ENSMUSG00000004665	Cnn2	82.401	78.076	59.871	65.452
ENSMUSG00000004667	Polr2e	16.752	17.968	19.873	20.674
ENSMUSG00000004668	Abca13	0.081	0.057	0.015	0.038
ENSMUSG00000004677	Myo9b	11.617	11.618	17.753	15.834
ENSMUSG00000004698	Hdac9	1.51	1.221	1.044	0.872
ENSMUSG00000004707	Ly9	0.292	0.318	0.064	0.148
ENSMUSG00000004709	Cd244a	0.06	0.085	0.082	0.115
ENSMUSG00000004730	Adgre1	0.481	0.531	0.54	0.919
ENSMUSG00000004748	Mtfp1	4.926	5.663	4.092	2.677
ENSMUSG00000004768	Rab23	5.773	5.908	7.469	6.345
ENSMUSG00000004771	Rab11a	29.572	29.076	31.209	23.834
ENSMUSG00000004788	Eif2b2	12.88	14.034	13.367	13.158
ENSMUSG00000004789	Dlst	14.206	14.427	14.778	13.804
ENSMUSG00000004791	Pgf	2.36	2.737	1.747	3.587
ENSMUSG00000004798	Ulk2	8.616	8.835	8.422	9.911
ENSMUSG00000004814	Ccl24	0.161	0.332	0.167	0.459
ENSMUSG00000004815	Dgkq	3.649	3.613	5.386	5.1
ENSMUSG00000004837	Grap	1.842	2.573	1.332	2.207
ENSMUSG00000004842	Pou1f1	0.01	0	0.005	0
ENSMUSG00000004843	Chmp2b	30.91	31.214	34.644	41.962
ENSMUSG00000004846	Plod3	10.385	12.761	11.295	12.547
ENSMUSG00000004849	Ap1s1	20.277	20.709	16.775	18.763
ENSMUSG00000004864	Mapk13	8.374	7.888	8.913	6.566
ENSMUSG00000004865	Srpk1	6.49	6.469	10.26	8.213
ENSMUSG00000004872	Pax3	0.04	0.022	0	0.004
ENSMUSG00000004880	Lbr	12.303	11.331	17.563	17.034
ENSMUSG00000004885	Crabp2	2.122	2.834	1.196	3.028
ENSMUSG00000004891	Nes	19.258	21.842	11.794	16.541
ENSMUSG00000004892	Bcan	11.696	12.131	39.874	10.499
ENSMUSG00000004894	Hapln2	0.101	0.049	0.136	0.046
ENSMUSG00000004895	Prcc	24.543	27.459	25.839	26.435
ENSMUSG00000004896	Rrnad1	4.118	4.232	6.137	5.75
ENSMUSG00000004897	Hdgf	94.458	104.857	101.412	94.748
ENSMUSG00000004902	Slc25a18	2.441	2.232	3.471	1.095
ENSMUSG00000004929	Thop1	6.875	7.837	9.327	8.269
ENSMUSG00000004931	Apba3	8.814	9.481	10.77	10.061
ENSMUSG00000004933	Matk	0.302	0.241	0.384	0.354
ENSMUSG00000004934	Pias4	6.192	7.631	8.891	7.277
ENSMUSG00000004936	Map2k1	11.586	11.093	12.07	10.556
ENSMUSG00000004937	Sgta	20.52	23.039	23.034	24.876
ENSMUSG00000004939	Nmrk2	0.015	0.012	0	0
ENSMUSG00000004945	Tmem242	33.372	38.369	21.214	29.26
ENSMUSG00000004947	Dtx2	2.592	2.645	4.174	4.405
ENSMUSG00000004948	Zp3	0.107	0.041	0.126	0.071
ENSMUSG00000004951	Hspb1	50.01	46.489	52.033	29.488
ENSMUSG00000004952	Rasa4	1.278	1.526	1.08	2.436
ENSMUSG00000004961	Syt5	0.279	0.242	0.216	0.332
ENSMUSG00000004980	Hnrnpa2b1	181.321	170.244	237.018	195.252
ENSMUSG00000004988	Fxyd4	0	0	0.055	0.405
ENSMUSG00000004994	Ccdc130	3.217	3.411	3.813	4.001
ENSMUSG00000004996	Mri1	7.031	7.711	9.411	7.671
ENSMUSG00000005034	Prkacb	17.793	17.282	17.619	19.946
ENSMUSG00000005043	Sgsh	4.785	5.447	7.474	5.566
ENSMUSG00000005045	Chd5	0.274	0.209	0.786	1.047
ENSMUSG00000005054	Cstb	73.881	73.929	43.081	52.524
ENSMUSG00000005057	Sh2b2	4.735	5.476	3.9	3.054
ENSMUSG00000005069	Pex5	11.439	12.811	12.933	11.985
ENSMUSG00000005078	Jkamp	14.924	16.242	12.478	11.657
ENSMUSG00000005087	Cd44	7.927	7.685	5.503	6.464
ENSMUSG00000005089	Slc1a2	0.203	0.138	0.114	0.27
ENSMUSG00000005102	Eif2ak4	1.773	1.632	2.185	1.857
ENSMUSG00000005103	Wdr1	11.121	10.868	11.411	13.865
ENSMUSG00000005107	Slc2a9	0.788	0.967	0.749	0.881
ENSMUSG00000005124	Ccn4	53.737	49.847	37.65	43.782
ENSMUSG00000005125	Ndrg1	6.566	7.447	6.795	10.646
ENSMUSG00000005131	4930550C14Rik	1.915	1.798	0.768	1.409
ENSMUSG00000005142	Man2b1	3.253	3.733	6.542	7.945
ENSMUSG00000005148	Klf5	2.048	2.716	2.393	5.792
ENSMUSG00000005150	Wdr83	5.038	5.263	6.809	6.129
ENSMUSG00000005161	Prdx2	46.292	47.676	35.576	33.204
ENSMUSG00000005198	Polr2a	40.661	51.71	66.737	53.796
ENSMUSG00000005202	Shbg	53.127	45.937	55.607	11.05
ENSMUSG00000005204	Senp3	19.885	20.285	28.098	26.616
ENSMUSG00000005220	Corin	0.636	0.801	0.526	0.724
ENSMUSG00000005225	Plekha8	8.577	8.032	12.761	10.102
ENSMUSG00000005232	G6pc2	0.128	0.098	0.071	0.167
ENSMUSG00000005233	Spc25	19.498	18.301	14.183	11.522
ENSMUSG00000005237	Dnah2	0.436	0.475	0.487	0.664
ENSMUSG00000005251	Ripk4	1.354	0.905	5.045	6.598
ENSMUSG00000005262	Ufd1	9.476	9.543	10.721	10.999
ENSMUSG00000005267	Zfp287	1.53	1.534	2.036	2.496
ENSMUSG00000005268	Prlr	11.943	13.389	6.794	19.038
ENSMUSG00000005299	Letm1	1.513	1.615	1.751	1.889
ENSMUSG00000005312	Ubqln1	21.163	21.276	23.357	20.058
ENSMUSG00000005320	Fgfr4	0.847	1.377	0.729	1.138
ENSMUSG00000005338	Cadm3	0.633	0.803	1.123	1.566
ENSMUSG00000005339	Fcer1a	0.014	0	0	0.037
ENSMUSG00000005354	Txn2	14.929	15.573	12.766	15.449
ENSMUSG00000005355	Casp14	0.116	0.098	0.041	0.053
ENSMUSG00000005357	Slc1a6	2.568	2.11	5.875	1.683
ENSMUSG00000005360	Slc1a3	5.548	4.887	3.391	7.035
ENSMUSG00000005362	Crbn	5.998	5.292	4.814	5.299
ENSMUSG00000005364	Il5ra	0.088	0.05	0.006	0.013
ENSMUSG00000005370	Msh6	33.152	29.608	46.017	37.098
ENSMUSG00000005371	Fbxo11	15.522	16.766	21.026	18.839
ENSMUSG00000005373	Mlxipl	4.378	5.317	9.352	3.085
ENSMUSG00000005374	Tbl2	8.339	8.648	10.4	10.694
ENSMUSG00000005378	Bud23	6.334	6.56	6.977	5.859
ENSMUSG00000005397	Nid1	70.754	76.266	85.453	123.015
ENSMUSG00000005410	Mcm5	22.238	23.482	22.768	17.126
ENSMUSG00000005413	Hmox1	64.15	50.867	41.001	38.693
ENSMUSG00000005417	Mprip	15.336	15.998	17.587	17.517
ENSMUSG00000005442	Cic	23.934	29.612	35.079	29.528
ENSMUSG00000005447	Pafah1b3	15.449	16.237	13.212	13.074
ENSMUSG00000005465	Il27ra	1.435	1.372	0.955	1.965
ENSMUSG00000005469	Prkaca	40.944	47.768	41.994	37.861
ENSMUSG00000005470	Asf1b	11.3	10.139	12.562	9.9
ENSMUSG00000005474	Myl10	0.063	0.019	0.05	0.146
ENSMUSG00000005481	Ddx39	8.23	7.685	10.928	8.36
ENSMUSG00000005483	Dnajb1	27.05	26.225	28.426	24.855
ENSMUSG00000005493	Msh4	0.09	0.051	0.162	0.218
ENSMUSG00000005501	Usp40	4.033	3.91	4.824	4.058
ENSMUSG00000005503	Evx1	0.023	0.039	0	0.008
ENSMUSG00000005506	Celf1	0.641	0.623	0.773	0.746
ENSMUSG00000005510	Ndufs3	8.28	8.082	7.174	7.242
ENSMUSG00000005514	Por	9.22	11.624	10.723	12.343
ENSMUSG00000005533	Igf1r	9.789	11.916	16.264	16.247
ENSMUSG00000005534	Insr	4.383	5	6.376	6.3
ENSMUSG00000005540	Fcer2a	0.096	0	0.08	0.089
ENSMUSG00000005553	Atp4a	1.769	1.899	1.592	0.915
ENSMUSG00000005566	Trim28	89.875	101.036	101.867	82.847
ENSMUSG00000005575	Ube2m	42.249	49.676	34.465	33.384
ENSMUSG00000005580	Adcy9	3.686	4.301	6.677	3.761
ENSMUSG00000005583	Mef2c	7.985	7.223	9.293	6.241
ENSMUSG00000005609	Ctr9	10.637	10.535	10.757	11.007
ENSMUSG00000005610	Eif4g2	137.267	129.466	132.59	123.071
ENSMUSG00000005611	Mrvi1	6.645	6.603	6.741	7.817
ENSMUSG00000005615	Pcyt1a	15.802	15.394	18.342	15.309
ENSMUSG00000005621	Zfp592	10.944	11.555	11.569	12.139
ENSMUSG00000005625	Psmd4	19.286	18.501	21.752	17.927
ENSMUSG00000005628	Tmod4	0.558	0.837	1.279	1.28
ENSMUSG00000005640	Insrr	1.013	1.154	0.699	1.309
ENSMUSG00000005649	Cabp5	0	0.012	0.043	0.008
ENSMUSG00000005656	Snx6	20.176	19.315	17.493	17.482
ENSMUSG00000005667	Mthfd2	5.562	4.846	7.73	6.241
ENSMUSG00000005672	Kit	1.84	1.831	2.561	3.085
ENSMUSG00000005674	Tomm40l	5.993	6.246	5.282	5.075
ENSMUSG00000005677	Nr1i3	0.045	0.024	0.057	0.035
ENSMUSG00000005681	Apoa2	0.315	0.376	0.365	0.565
ENSMUSG00000005682	Pan2	8.003	7.595	12.533	12.508
ENSMUSG00000005683	Cs	28.727	27.419	31.478	33.019
ENSMUSG00000005686	Ampd3	3.607	2.781	2.126	5.575
ENSMUSG00000005687	Bcas2	8.921	8.746	10.782	10.917
ENSMUSG00000005696	Sh2d1a	0.021	0.004	0.004	0
ENSMUSG00000005698	Ctcf	28.622	29.829	31.29	26.707
ENSMUSG00000005699	Pard6a	5.44	5.309	4.531	4.93
ENSMUSG00000005705	Agrp	0.18	0.205	0.056	0.141
ENSMUSG00000005716	Pvalb	0	0.03	0	0.022
ENSMUSG00000005718	Tfap4	5.903	7.359	7.036	5.768
ENSMUSG00000005732	Ranbp1	0.017	0	0	0
ENSMUSG00000005763	Cd247	0.061	0.082	0.05	0.191
ENSMUSG00000005774	Rfx5	6.43	6.232	8.738	9.576
ENSMUSG00000005779	Psmb4	91.75	86.988	73.209	72.117
ENSMUSG00000005800	Mmp8	0.65	1.385	1.124	0.092
ENSMUSG00000005803	Sqor	0.969	1.484	0.87	1.271
ENSMUSG00000005804	Bloc1s6	11.002	11.326	10.537	11.507
ENSMUSG00000005813	Metap1	8.218	7.763	9.911	9.416
ENSMUSG00000005823	Gpr108	5.152	5.237	6.107	6.369
ENSMUSG00000005824	Tnfsf14	0.072	0.09	0.086	0.035
ENSMUSG00000005836	Gata6	8.823	11.218	14.56	12.243
ENSMUSG00000005846	Rsl1d1	54.133	50.544	42.055	40.339
ENSMUSG00000005864	Cnga2	0.187	0.27	0.293	0.276
ENSMUSG00000005871	Apc	15.059	13.158	21.818	18.774
ENSMUSG00000005873	Reep5	32.719	32.906	26.215	36.556
ENSMUSG00000005881	Ergic3	34.981	37.736	32.863	42.696
ENSMUSG00000005882	Uqcc1	5.512	5.922	5.493	4.57
ENSMUSG00000005883	Spo11	0.326	0.214	0.506	0.672
ENSMUSG00000005886	Ncoa2	8.061	7.676	14.18	9.449
ENSMUSG00000005891	Prl4a1	2.647	2.869	0	0
ENSMUSG00000005892	Trh	0.449	0.714	0.311	0.552
ENSMUSG00000005893	Nr2c2	9.499	9.783	10.152	9.993
ENSMUSG00000005897	Nr2c1	3.338	3.6	3.304	4.514
ENSMUSG00000005899	Smpd4	6.326	6.29	10.23	8.637
ENSMUSG00000005907	Pex1	1.241	1.271	1.688	1.754
ENSMUSG00000005917	Otx1	0.072	0.04	0.054	0.087
ENSMUSG00000005936	Kctd20	17.053	16.661	18.356	18.423
ENSMUSG00000005947	Itgae	0.086	0.06	0.085	0.12
ENSMUSG00000005949	Ctns	6.296	6.59	8.674	9.589
ENSMUSG00000005950	P2rx5	0.082	0.043	0.359	0.302
ENSMUSG00000005951	Shpk	1.135	1.306	1.246	1.789
ENSMUSG00000005952	Trpv1	0.028	0.013	0	0.011
ENSMUSG00000005958	Ephb3	1.308	1.624	1.679	2.65
ENSMUSG00000005968	Tuft1	2.237	1.87	4.361	4.099
ENSMUSG00000005973	Rcn1	64.07	68.258	50.416	80.347
ENSMUSG00000005980	Dnase1	0	0	0.007	0.023
ENSMUSG00000005981	Trap1	7.638	7.99	9.58	8.349
ENSMUSG00000005982	Naa60	11.506	11.452	12.472	12.984
ENSMUSG00000005983	1700037C18Rik	0.715	1	0.8	0.744
ENSMUSG00000005986	Ankrd13d	1.81	1.819	2.693	3.245
ENSMUSG00000005994	Tyrp1	0.028	0.016	0.007	0.016
ENSMUSG00000006005	Tpr	7.655	6.994	8.257	8.026
ENSMUSG00000006007	Pdc	0.014	0	0	0.013
ENSMUSG00000006010	Odr4	13.308	13.317	10.86	13.926
ENSMUSG00000006014	Prg4	0.074	0.125	0.819	2.556
ENSMUSG00000006019	Dhx34	2.497	2.922	3.166	3.294
ENSMUSG00000006021	Kptn	3.318	3.23	3.408	3.785
ENSMUSG00000006024	Napa	19.103	19.635	19.953	21.674
ENSMUSG00000006050	Sra1	20.776	21.525	15.538	16.82
ENSMUSG00000006056	Calcoco2	0.042	0.019	0.048	0.069
ENSMUSG00000006057	Atp5g1	11.999	11.586	9.629	10.208
ENSMUSG00000006058	Snf8	2.819	2.658	4.065	3.819
ENSMUSG00000006095	Tbcb	20.283	18.665	18.064	16.924
ENSMUSG00000006127	Inpp5k	3.902	4.046	5.472	6.283
ENSMUSG00000006134	Crkl	28.202	28.883	33.732	30.256
ENSMUSG00000006143	Upk3bl	0.015	0.111	0.172	0.297
ENSMUSG00000006154	Eps8l1	0.52	0.828	0.984	0.603
ENSMUSG00000006169	Clint1	13.625	14.146	14.014	14.943
ENSMUSG00000006179	Prss16	0.144	0.064	0.076	0.067
ENSMUSG00000006191	Cdkal1	1.207	1.161	0.921	1.054
ENSMUSG00000006200	Rhox6	0.809	0.731	0.019	0.157
ENSMUSG00000006204	Cdcp3	0.028	0.011	0.012	0.009
ENSMUSG00000006205	Htra1	17.854	19.762	21.472	22.305
ENSMUSG00000006215	Zbtb17	6.053	6.563	7.451	7.685
ENSMUSG00000006216	Clcnkb	0.136	0.107	0.066	0.133
ENSMUSG00000006218	Fam131c	0.429	0.446	0.18	0.259
ENSMUSG00000006219	Fblim1	28.325	24.606	15.961	16.016
ENSMUSG00000006221	Hspb7	3.677	4.929	4.97	7.805
ENSMUSG00000006235	Epor	0.648	1.09	0.881	0.923
ENSMUSG00000006241	Ccdc159	0.878	0.998	1.261	1.196
ENSMUSG00000006262	Mob1b	4.986	4.33	7.164	6.523
ENSMUSG00000006269	Atp6v1b1	0.009	0.018	0.043	0.111
ENSMUSG00000006270	Vax1	0	0	0	0.016
ENSMUSG00000006273	Atp6v1b2	13.242	12.681	17.179	14.792
ENSMUSG00000006276	Eps15l1	5.675	5.192	7.842	6.56
ENSMUSG00000006281	Tep1	1.948	2.217	2.794	2.686
ENSMUSG00000006288	Ttc5	11.059	12.157	13.055	13.144
ENSMUSG00000006289	Osgep	6.845	7.208	7.444	7.134
ENSMUSG00000006299	Aamp	29.85	32.518	35.284	32.082
ENSMUSG00000006301	Tmbim1	3.097	3.409	3.454	4.042
ENSMUSG00000006304	Arpc2	36.096	35.076	35.721	38.817
ENSMUSG00000006307	Kmt2b	9.882	10.685	18.624	14.874
ENSMUSG00000006310	Zbtb32	0.468	0.272	4.557	4.051
ENSMUSG00000006311	Etv2	0.051	0	0	0.02
ENSMUSG00000006313	Upk1a	0.485	0.538	0.812	0.65
ENSMUSG00000006315	Tmem147	78.927	77.122	57.372	52.416
ENSMUSG00000006333	Rps9	104.187	119.9	85.722	99.312
ENSMUSG00000006335	Tfpt	16.218	16.181	18.628	17.021
ENSMUSG00000006342	Susd2	5.85	6.123	10.482	18.139
ENSMUSG00000006344	Ggt5	4.556	5.496	4.717	10.828
ENSMUSG00000006345	Ggt1	0.34	0.651	1.094	1.442
ENSMUSG00000006356	Crip2	10.316	10.616	10.337	18.13
ENSMUSG00000006360	Crip1	4.539	4.305	3.412	8.076
ENSMUSG00000006362	Cbfa2t3	5.755	7.137	9.851	4.143
ENSMUSG00000006369	Fbln1	5.744	7.398	4.257	8.553
ENSMUSG00000006373	Pgrmc1	333.15	310.248	220.871	228.399
ENSMUSG00000006378	Gcat	0.979	0.96	1.242	1.343
ENSMUSG00000006386	Tek	2.453	2.334	1.868	2.85
ENSMUSG00000006389	Mpl	0.048	0.075	0.007	0
ENSMUSG00000006390	Elovl1	20.489	19.745	14.481	17.82
ENSMUSG00000006392	Med8	6.932	6.684	8.314	7.284
ENSMUSG00000006395	Hyi	7.283	9.295	10.274	10.442
ENSMUSG00000006398	Cdc20	48.059	45.65	58.211	41.219
ENSMUSG00000006403	Adamts4	3.524	3.839	4.384	3.849
ENSMUSG00000006411	Nectin4	0.238	0.154	0.534	0.961
ENSMUSG00000006412	Pfdn2	15.339	16.453	18.064	15.988
ENSMUSG00000006418	Rnf114	16.431	17.798	27.298	26.161
ENSMUSG00000006423	C330007P06Rik	11.602	11.354	10.166	9.798
ENSMUSG00000006435	Neurl1a	1.567	1.655	1.405	2.316
ENSMUSG00000006442	Srm	30.138	32.841	20.819	23.744
ENSMUSG00000006445	Epha2	7.926	7.685	15.882	7.95
ENSMUSG00000006456	Rbm14	15.41	16.886	16.483	13.23
ENSMUSG00000006457	Actn3	1.459	1.604	1.308	2.625
ENSMUSG00000006462	A530013C23Rik	0.014	0.033	0.013	0.044
ENSMUSG00000006463	Zdhhc24	4.907	5.39	6.634	6.264
ENSMUSG00000006464	Bbs1	1.885	1.773	2.676	2.62
ENSMUSG00000006469	Slc34a3	0	0.013	0	0.023
ENSMUSG00000006471	Ndor1	1.915	1.884	3.17	2.966
ENSMUSG00000006476	Nsmf	14.402	15.847	15.706	15.747
ENSMUSG00000006488	Prl7a1	0.244	0.197	0	0
ENSMUSG00000006490	Prl8a9	0.169	0.081	0	0
ENSMUSG00000006494	Pdk1	8.426	8.348	13.385	12.192
ENSMUSG00000006498	Ptbp1	136.226	138.004	138.984	129.418
ENSMUSG00000006517	Mvd	6.157	5.941	7.886	8.643
ENSMUSG00000006519	Cyba	7.342	7.403	5.646	7.966
ENSMUSG00000006522	Itih3	0.116	0.229	0.176	0.139
ENSMUSG00000006526	Stimate	3.909	3.371	5.564	5.795
ENSMUSG00000006527	Sfmbt1	3.527	3.622	5.715	5.162
ENSMUSG00000006529	Itih1	0	0.014	0.012	0.007
ENSMUSG00000006538	Ihh	0.231	0.158	0.237	0.214
ENSMUSG00000006542	Prkag3	0.141	0.196	0.343	0.222
ENSMUSG00000006546	Cryba2	0.017	0.021	0.063	0.017
ENSMUSG00000006567	Atp7b	0.163	0.142	0.328	0.355
ENSMUSG00000006570	Defb2	0	0	0.142	1.16
ENSMUSG00000006574	Slc4a1	0.434	0.999	3.371	0.2
ENSMUSG00000006575	Rundc3a	0.67	0.543	0.331	0.381
ENSMUSG00000006576	Slc4a3	5.006	5.402	8.514	8.881
ENSMUSG00000006585	Cdt1	9.019	10.451	12.902	8.926
ENSMUSG00000006586	Runx1t1	1.997	2.367	2.069	2.877
ENSMUSG00000006587	Snai3	0.364	0.199	1.923	1.61
ENSMUSG00000006589	Aprt	30.197	33.466	20.554	32.781
ENSMUSG00000006599	Gtf2h1	14.557	14.21	13.877	14.626
ENSMUSG00000006611	Hfe	3.429	3.9	3.381	3.657
ENSMUSG00000006638	Abhd1	3.367	2.291	5.338	6.057
ENSMUSG00000006641	Slc5a6	2.23	2.349	3.328	3.812
ENSMUSG00000006642	Tcf23	18.071	17.873	14.276	14.768
ENSMUSG00000006649	Nphs1	0.021	0.01	0.044	0.107
ENSMUSG00000006651	Aplp1	2.626	3.049	2.002	3.682
ENSMUSG00000006673	Qrich1	16.429	15.737	20.366	19.171
ENSMUSG00000006675	P4htm	0.996	0.961	0.925	1.738
ENSMUSG00000006676	Usp19	23.61	26.751	44.075	34.912
ENSMUSG00000006678	Pola1	4.615	3.944	3.321	3.44
ENSMUSG00000006699	Cdc42	267.703	262.836	203.663	227.117
ENSMUSG00000006705	Pknox1	9.442	8.874	8.369	8.029
ENSMUSG00000006711	D130043K22Rik	0.058	0.043	0.077	0.082
ENSMUSG00000006715	Gmnn	9.327	7.893	6.786	4.555
ENSMUSG00000006717	Acot13	23.703	19.318	14.001	14.688
ENSMUSG00000006720	Zfp184	8.848	8.601	7.226	6.758
ENSMUSG00000006724	Cyp27b1	0.241	0.137	0.32	0.386
ENSMUSG00000006728	Cdk4	103.909	107.925	78.734	81.303
ENSMUSG00000006731	B4galnt1	0.712	0.843	1.239	1.567
ENSMUSG00000006732	Mettl1	10.088	12.119	9.095	11.731
ENSMUSG00000006736	Tspan31	55.671	60.245	43.768	44.738
ENSMUSG00000006740	Kif5b	22.805	19.527	30.108	22.313
ENSMUSG00000006763	Saal1	2.339	2.534	2.447	2.324
ENSMUSG00000006764	Tph2	0.174	0.094	0	0.013
ENSMUSG00000006777	Krt23	0.197	0.29	0.206	0.308
ENSMUSG00000006782	Cnp	8.682	8.305	10.799	9.724
ENSMUSG00000006784	Ttc25	0.147	0.161	0.293	0.501
ENSMUSG00000006800	Sulf2	59.977	68.129	38.022	70.961
ENSMUSG00000006818	Sod2	5.211	5.354	5.55	5.988
ENSMUSG00000006850	Tmco6	3.807	3.617	4.296	4.564
ENSMUSG00000006906	Stambp	1.925	1.864	1.907	2.046
ENSMUSG00000006920	Ezh1	5.425	5.72	10.419	9.628
ENSMUSG00000006930	Hap1	8.038	10.044	19.803	11.638
ENSMUSG00000006931	P3h4	37.446	42.155	33.417	32.002
ENSMUSG00000006932	Ctnnb1	186.762	184.077	185.721	174.947
ENSMUSG00000006941	Eif1b	33.17	33.916	38.105	35.79
ENSMUSG00000006948	Klk4	0.011	0.038	0	0
ENSMUSG00000006958	Chrd	1.42	1.895	1.642	3.778
ENSMUSG00000006998	Psmd2	52.576	46.329	63.982	64.373
ENSMUSG00000007021	Syngr3	0.419	0.325	0.214	0.511
ENSMUSG00000007029	Vars	15.358	17.319	20.695	18.66
ENSMUSG00000007030	Vwa7	1.403	1.343	0.973	0.992
ENSMUSG00000007033	Hspa1l	0.904	1.138	2.13	1.92
ENSMUSG00000007034	Slc44a4	0.238	0.306	0.496	0.688
ENSMUSG00000007035	Msh5	0.773	0.88	1.093	1.348
ENSMUSG00000007036	Abhd16a	8.86	8.897	8.238	9.922
ENSMUSG00000007038	Neu1	4.412	5.059	5.465	5.976
ENSMUSG00000007039	Ddah2	71.838	82.805	49.715	72.63
ENSMUSG00000007041	Clic1	56.766	59.043	41.404	51.225
ENSMUSG00000007050	Lsm2	10.711	10.676	11.404	9.52
ENSMUSG00000007080	Pole	4.591	4.415	9.274	7.209
ENSMUSG00000007097	Atp1a2	18.224	19.1	17.708	24.62
ENSMUSG00000007107	Atp1a4	0.4	0.741	0.449	0.61
ENSMUSG00000007122	Casq1	1.395	1.173	1.217	1.826
ENSMUSG00000007207	Stx1a	9.598	9.769	13.831	9.124
ENSMUSG00000007209	Ceacam9	3.125	3.255	0	0
ENSMUSG00000007216	Zfp775	1.979	2.037	2.029	2.457
ENSMUSG00000007279	Scube2	0.27	0.308	0.369	0.877
ENSMUSG00000007338	Mrpl49	31.867	32.184	29.72	29.407
ENSMUSG00000007379	Dennd2c	1.618	1.3	2.669	3.39
ENSMUSG00000007411	Mark3	7.627	7.238	8.296	7.708
ENSMUSG00000007415	Gatad1	17.589	17.311	15.243	14.562
ENSMUSG00000007440	Pcdha11	0.038	0.037	0.033	0.056
ENSMUSG00000007457	2310003L06Rik	0	0.015	0.011	0
ENSMUSG00000007458	M6pr	36.601	37.069	40.903	41.241
ENSMUSG00000007476	Lrrc8a	4.297	4.768	6.052	5.671
ENSMUSG00000007480	Mc5r	0.15	0.111	0.125	0.265
ENSMUSG00000007564	Ppp2r1a	30.833	33.077	30.454	31.823
ENSMUSG00000007570	Fance	5.399	6.064	5.655	5.863
ENSMUSG00000007589	Tinf2	11.304	10.898	12.986	11.411
ENSMUSG00000007591	Tssk4	1.108	1.035	1.292	1.595
ENSMUSG00000007594	Hapln4	0.06	0.071	0.156	0.208
ENSMUSG00000007603	Dus3l	13.421	14.487	19.135	18.141
ENSMUSG00000007610	Gtpbp3	5.951	6.592	6.284	6.148
ENSMUSG00000007613	Tgfbr1	15.779	15.706	18.999	21.965
ENSMUSG00000007617	Homer1	2.906	2.742	3.713	3.189
ENSMUSG00000007646	Rad51c	2.549	2.499	3.337	3.308
ENSMUSG00000007653	Gabrb2	2.822	2.765	0.989	4.831
ENSMUSG00000007655	Cav1	60.494	60.353	61.122	86.197
ENSMUSG00000007656	Arpp19	34.77	34.585	35.329	36.852
ENSMUSG00000007659	Bcl2l1	16.947	18.876	19.179	19.273
ENSMUSG00000007670	Khsrp	39.328	46.686	53.135	46.738
ENSMUSG00000007682	Dio2	0.755	0.962	0.497	1.607
ENSMUSG00000007721	Ccdc124	14.114	14.698	11.766	13.027
ENSMUSG00000007739	Cct4	38.947	36.227	28.22	29.791
ENSMUSG00000007777	0610009B22Rik	38.132	39.919	23.808	19.021
ENSMUSG00000007783	Cpt1c	2.567	2.703	3.355	4.908
ENSMUSG00000007805	Twist2	5.144	6.274	4.459	7.716
ENSMUSG00000007812	Zfp655	23.14	20.465	22.131	19.759
ENSMUSG00000007815	Rhoa	62.632	63.546	54.762	55.418
ENSMUSG00000007817	Zmiz1	9.94	12.066	11.282	12.958
ENSMUSG00000007827	Ankrd26	3.396	2.943	5.367	5.284
ENSMUSG00000007833	Aldh16a1	3.646	4.254	5.307	4.745
ENSMUSG00000007836	Hnrnpa0	171.584	198.754	177.742	154.698
ENSMUSG00000007837	Prrg2	8.647	11.004	6.727	4.822
ENSMUSG00000007850	Hnrnph1	103.303	98.551	141.708	121.802
ENSMUSG00000007867	Ift43	5.802	5.736	5.692	5.204
ENSMUSG00000007872	Id3	30.365	32.914	27.988	44.659
ENSMUSG00000007877	Tcap	0.562	0.469	0.72	0.194
ENSMUSG00000007880	Arid1a	16.788	19.853	28.663	20.383
ENSMUSG00000007888	Crlf1	0.513	0.276	2.413	0.926
ENSMUSG00000007891	Ctsd	50.438	58.304	45.533	68.135
ENSMUSG00000007892	Rplp1	1860.5	1974.54	1058.19	1336.03
ENSMUSG00000007907	Cabs1	0.453	0.764	1.767	1.815
ENSMUSG00000007908	Hmgcll1	0.167	0.143	0.157	0.412
ENSMUSG00000007944	Ttc9b	0.082	0.068	0.038	0.011
ENSMUSG00000007946	Phox2a	0.138	0.061	0.341	0.214
ENSMUSG00000007950	Abhd8	7.402	9.796	6.649	5.946
ENSMUSG00000007987	Ift22	4.718	4.875	4.266	5.4
ENSMUSG00000007989	Fzd3	11.826	10.989	18.706	10.977
ENSMUSG00000008028	1700008O03Rik	0.03	0.055	0.059	0.109
ENSMUSG00000008035	Mid1ip1	32.113	33.938	38.853	40.957
ENSMUSG00000008036	Ap2s1	27.39	27.793	22.247	25.865
ENSMUSG00000008090	Fgfrl1	16.059	21.519	15.934	14.504
ENSMUSG00000008129	4930432K21Rik	1.685	1.316	2.779	2.534
ENSMUSG00000008136	Fhl2	41.235	28.646	26.411	26.891
ENSMUSG00000008140	Emc10	26.556	31.732	26.577	34.123
ENSMUSG00000008153	Clstn3	1.533	1.719	1.251	1.112
ENSMUSG00000008167	Fbxw9	5.404	6.214	6.334	8.466
ENSMUSG00000008193	Spib	1.603	0.79	0.57	0.429
ENSMUSG00000008200	Fnbp4	12.928	12.182	18.672	17.19
ENSMUSG00000008206	Cers4	4.73	4.574	5.372	7.687
ENSMUSG00000008226	Scrn3	4.689	4.621	4.379	3.515
ENSMUSG00000008301	Phax	27.902	29.1	24.214	24.504
ENSMUSG00000008305	Tle1	6.72	6.856	7.061	8.6
ENSMUSG00000008307	1700109H08Rik	2.128	1.975	3.031	3.181
ENSMUSG00000008318	Relt	0.737	0.724	1.055	0.897
ENSMUSG00000008333	Snrpb2	14.816	15.173	8.991	9.444
ENSMUSG00000008348	Ubc	6.378	15.013	24.523	20.154
ENSMUSG00000008373	Prpf31	5.297	5.274	5.413	5.211
ENSMUSG00000008384	Sertad1	19.175	18.624	14.958	16.684
ENSMUSG00000008393	Carhsp1	85.822	84.465	99.43	75.711
ENSMUSG00000008398	Elk3	9.073	9.281	6.597	11.326
ENSMUSG00000008429	Herpud2	6.969	7.783	9.731	9.408
ENSMUSG00000008435	Rdh13	4.582	4.728	6.094	5.506
ENSMUSG00000008438	Adam21	0.124	0.194	0.152	0.1
ENSMUSG00000008450	Nutf2	5.202	4.976	5.258	5.456
ENSMUSG00000008461	Fut1	0.033	0.095	0.12	0.151
ENSMUSG00000008475	Arpc5	57.876	56.971	53.979	61.682
ENSMUSG00000008482	Rnf151	0.272	0.459	0.299	0.404
ENSMUSG00000008489	Elavl2	2.655	2.2	3.609	3.428
ENSMUSG00000008496	Pou2f2	0.531	0.451	0.911	1.52
ENSMUSG00000008540	Mgst1	57.739	68.081	49.031	37.744
ENSMUSG00000008575	Nfib	27.899	31.95	31.819	41.507
ENSMUSG00000008590	Htr3b	0.014	0	0.009	0.017
ENSMUSG00000008601	Rab25	0.475	0.598	1.004	1.876
ENSMUSG00000008604	Ubqln4	14.422	16.142	17.241	15.285
ENSMUSG00000008658	Rbfox1	0.706	0.912	0.893	1.742
ENSMUSG00000008668	Rps18	247.117	271.825	162.345	177.179
ENSMUSG00000008682	Rpl10	538.238	585.231	302.59	401.84
ENSMUSG00000008683	Rps15a	51.722	50.188	30.103	31.117
ENSMUSG00000008690	Ncaph2	32.549	33.813	33.792	29.588
ENSMUSG00000008730	Hipk1	11.303	11.525	16.496	14.13
ENSMUSG00000008734	Gprc5b	26.97	31.555	36.922	25.229
ENSMUSG00000008763	Man1a2	22.324	23.649	25.208	26.378
ENSMUSG00000008789	Ceacam5	0.054	0	0	0
ENSMUSG00000008813	Tppp2	0.299	0.42	0.333	0.586
ENSMUSG00000008822	Acyp1	9.282	8.393	5.053	5.441
ENSMUSG00000008843	Cldn13	0	0.187	0.866	0
ENSMUSG00000008845	Cd163	0.051	0.082	0.166	0.383
ENSMUSG00000008855	Hdac5	4.465	5.013	5.459	5.07
ENSMUSG00000008859	Rala	26.191	26.688	23.931	25.474
ENSMUSG00000008874	Clec3a	0.044	0	0	0.035
ENSMUSG00000008892	Vdac3	34.854	30.609	29.291	17.239
ENSMUSG00000008932	Slc1a7	0.104	0.042	0.062	0.128
ENSMUSG00000008958	Vps72	13.027	14.067	14.176	12.356
ENSMUSG00000008976	Gabpa	21.393	20.813	22.077	21.917
ENSMUSG00000008999	Bmp7	3.879	5.216	4.302	3.511
ENSMUSG00000009013	Dynll1	92.656	81.908	50.83	46.218
ENSMUSG00000009030	Pdcl	18.965	19.038	19.742	17.214
ENSMUSG00000009035	Tmem184b	13.884	16.337	15.88	16.741
ENSMUSG00000009070	Rsph14	0.053	0.01	0.038	0.034
ENSMUSG00000009073	Nf2	14.819	15.697	14.603	15.348
ENSMUSG00000009075	Cabp7	0.093	0.082	0.074	0.097
ENSMUSG00000009076	Zmat5	3.66	4.695	2.844	3.665
ENSMUSG00000009079	Ewsr1	50.241	49.816	77.598	66.124
ENSMUSG00000009090	Ap1b1	4.699	5.056	6.715	6.853
ENSMUSG00000009092	Derl3	5.451	6.856	6.956	3.561
ENSMUSG00000009093	Gstt4	0.048	0.099	0.169	0.27
ENSMUSG00000009097	Tbx1	0.75	1.417	0.655	2.501
ENSMUSG00000009108	Gnat2	0.875	0.38	1.044	1.223
ENSMUSG00000009112	Bcl2l13	10.242	10.368	11.071	8.911
ENSMUSG00000009114	2610028H24Rik	0	0	0.036	0.038
ENSMUSG00000009115	Spatc1l	0.054	0.074	0.163	0.057
ENSMUSG00000009145	Dqx1	0.373	0.452	0.532	0.602
ENSMUSG00000009185	Ccl8	0	0.048	0.035	0.091
ENSMUSG00000009207	Lnpk	2.45	2.264	2.45	2.846
ENSMUSG00000009210	Prr29	0.024	0	0.071	0.024
ENSMUSG00000009214	Mymk	1.147	1.175	0.502	0.422
ENSMUSG00000009216	Fam163b	0.883	0.672	0.728	0.521
ENSMUSG00000009246	Trpm5	6.775	8.528	4.717	8.554
ENSMUSG00000009248	Ascl2	0.867	0.769	1.177	1.549
ENSMUSG00000009281	Rarres2	35.27	38.085	25.093	46.403
ENSMUSG00000009291	Pttg1ip	58.004	60.864	57.821	65.426
ENSMUSG00000009292	Trpm2	0.031	0.019	0.02	0.033
ENSMUSG00000009293	Ube2g2	17.137	20.186	17.591	16.05
ENSMUSG00000009350	Mpo	0.161	0.148	0.012	0.032
ENSMUSG00000009356	Lpo	0.149	0.095	0.062	0.085
ENSMUSG00000009376	Met	3.828	3.298	3.729	5.668
ENSMUSG00000009378	Slc16a12	0.427	0.688	0.963	1.69
ENSMUSG00000009394	Syn2	0.159	0.103	0.333	0.343
ENSMUSG00000009406	Elk1	7.028	7.504	8.657	7.447
ENSMUSG00000009418	Nav1	11.761	13.251	14.993	11.465
ENSMUSG00000009470	Tnpo1	23.02	21.639	29.792	29.315
ENSMUSG00000009471	Myod1	0	0.012	0.03	0.022
ENSMUSG00000009487	Otog	0.027	0.014	0.014	0.013
ENSMUSG00000009535	Rnmt	6.054	5.699	7.108	7.199
ENSMUSG00000009545	Kcnq1	0.056	0.152	0.237	0.572
ENSMUSG00000009549	Srp14	41.701	41.548	29.219	28.039
ENSMUSG00000009551	6330409D20Rik	0.064	0.034	0.026	0.062
ENSMUSG00000009555	Cdk9	14.556	15.612	19.224	15.702
ENSMUSG00000009563	Tor2a	10.085	10.572	8.062	9.603
ENSMUSG00000009566	Fpgs	6.362	6.976	6.344	7.776
ENSMUSG00000009569	Mrtfb	9.222	9.544	12.974	12.479
ENSMUSG00000009575	Cbx5	85.495	83.11	83.293	91.687
ENSMUSG00000009580	Odam	0	0	0	0.017
ENSMUSG00000009585	Apobec3	2.784	3.514	4.612	3.561
ENSMUSG00000009588	St6galnac1	0.212	0.073	0.036	0.189
ENSMUSG00000009596	Taf7l	4.934	2.229	20.555	22.596
ENSMUSG00000009614	Sardh	4.398	4.511	3.317	4.385
ENSMUSG00000009621	Vav2	4.878	5.418	7.329	5.728
ENSMUSG00000009628	Tex15	15.063	7.711	17.086	25.328
ENSMUSG00000009630	Ppp2cb	28.756	28.197	28.027	24.304
ENSMUSG00000009633	G0s2	30.368	29.836	16.203	28.21
ENSMUSG00000009640	Dmap1	12.552	12.96	13.624	13.926
ENSMUSG00000009646	Pla2g12b	0.327	0.308	0.07	0.086
ENSMUSG00000009647	Mcu	3.247	3.429	3.091	4.491
ENSMUSG00000009654	Oit3	0.71	0.655	0.372	0.252
ENSMUSG00000009670	Tex11	0.262	0.116	1.431	1.305
ENSMUSG00000009681	Bcr	4.877	5.373	7.697	5.56
ENSMUSG00000009687	Fxyd5	0.654	0.556	0.586	0.71
ENSMUSG00000009731	Kcnd1	1.232	1.389	1.226	1.82
ENSMUSG00000009733	Tfcp2	3.326	3.604	3.449	4.033
ENSMUSG00000009734	Pou6f2	0.077	0.042	0.02	0.04
ENSMUSG00000009739	Pou6f1	2.678	2.573	3.674	5.717
ENSMUSG00000009741	Ubp1	18.403	19.651	26.673	26.298
ENSMUSG00000009772	Nuak2	14.277	14.421	22.878	9.911
ENSMUSG00000009828	Cilk1	3.153	3.375	3.418	3.631
ENSMUSG00000009863	Sdhb	2.066	2.118	3.37	2.88
ENSMUSG00000009876	Cox4i2	1.44	1.902	0.63	0.833
ENSMUSG00000009894	Snap47	26.122	25.046	23.144	25.765
ENSMUSG00000009900	Wnt3a	0.028	0.051	0.006	0.007
ENSMUSG00000009905	Kdsr	2.911	3.371	4.358	4.261
ENSMUSG00000009907	Vps4b	10.375	10.234	12.198	12.28
ENSMUSG00000009927	Rps25	36.113	38.569	22.71	26.052
ENSMUSG00000009941	Nxf2	6.453	2.824	15.063	17.038
ENSMUSG00000009995	Taz	8.097	9.18	11.812	10.795
ENSMUSG00000010021	Kif19a	0.276	0.16	0.214	0.341
ENSMUSG00000010025	Aldh3a2	13.79	12.463	17.332	13.784
ENSMUSG00000010044	Zmynd10	0.177	0.277	0.509	0.604
ENSMUSG00000010045	Tmem115	28.121	31.848	25.936	26.685
ENSMUSG00000010047	Hyal2	14.291	17.006	12.338	14.498
ENSMUSG00000010048	Ifrd2	8.841	11.005	12.325	10.372
ENSMUSG00000010051	Hyal1	2.555	2.816	2.79	4.138
ENSMUSG00000010054	Tusc2	18.649	20.208	23.016	22.466
ENSMUSG00000010057	Nprl2	9.904	9.83	8.521	9.33
ENSMUSG00000010064	Slc38a3	0.877	1.131	0.985	0.724
ENSMUSG00000010066	Cacna2d2	1.93	2.245	1.612	1.107
ENSMUSG00000010067	Rassf1	9.096	8.924	8.397	9.439
ENSMUSG00000010080	Epn3	2.024	3.255	3.762	2.871
ENSMUSG00000010086	Rnf112	0.75	0.779	0.576	1.253
ENSMUSG00000010095	Slc3a2	43.611	48.265	53.072	44.075
ENSMUSG00000010097	Nxf1	34.533	34.809	46.825	43.095
ENSMUSG00000010110	Stx5a	14.882	16.019	16.879	18.443
ENSMUSG00000010122	Slc47a1	0.664	0.617	0.802	0.772
ENSMUSG00000010136	Pifo	0.241	0.168	0.055	0.037
ENSMUSG00000010142	Tnfrsf13b	0.728	0.798	0.586	1.054
ENSMUSG00000010154	Spire2	1.321	1.216	3.186	1.017
ENSMUSG00000010175	Prox1	0.639	0.567	0.494	1.231
ENSMUSG00000010277	2610507B11Rik	22.884	22.086	36.308	33.492
ENSMUSG00000010290	AI597479	14.092	13.273	15.753	17.115
ENSMUSG00000010307	Tmem86a	98.379	117.025	91.1	56.701
ENSMUSG00000010311	Optc	0.75	0.671	0.81	1.029
ENSMUSG00000010342	Tex14	0.699	0.477	2.839	2.828
ENSMUSG00000010358	Ifi35	7.875	7.373	8.066	8.229
ENSMUSG00000010362	Rdm1	8.52	8.462	6.958	6.57
ENSMUSG00000010376	Nedd8	42.323	39.666	28.509	32.524
ENSMUSG00000010392	Gosr1	15.741	15.934	19.906	18.036
ENSMUSG00000010406	Mrpl52	7.484	6.403	7.53	7.308
ENSMUSG00000010453	Kansl3	16.032	16.617	27.102	18.428
ENSMUSG00000010461	Eya4	0.228	0.275	0.218	0.603
ENSMUSG00000010476	Ebf3	0.606	0.715	0.833	1.627
ENSMUSG00000010492	Uckl1os	0.302	0.367	0.502	0.058
ENSMUSG00000010505	Myt1	0.014	0.01	0.019	0.015
ENSMUSG00000010517	Faf1	2.737	2.551	2.706	2.439
ENSMUSG00000010529	Gm266	5.184	8.982	4.9	12.442
ENSMUSG00000010538	Tsacc	1.219	1.484	2.424	1.913
ENSMUSG00000010554	Mettl16	4.286	3.877	5.138	3.946
ENSMUSG00000010592	Dazl	12.857	6.855	43.35	43.523
ENSMUSG00000010601	Apol7a	0.014	0.057	0.048	0.07
ENSMUSG00000010607	Pigyl	48.114	45.314	30.9	29.713
ENSMUSG00000010608	Rbm25	12.402	12.143	17.248	15.573
ENSMUSG00000010609	Psen2	2.113	2.234	2.768	2.799
ENSMUSG00000010651	Acaa1b	0.248	0.297	2.582	2.476
ENSMUSG00000010660	Plcd1	12.422	12.166	11.847	14.639
ENSMUSG00000010663	Fads1	46.149	50.545	47.402	49.015
ENSMUSG00000010721	Lmbr1	4.152	3.965	4.347	4.676
ENSMUSG00000010751	Tnfrsf22	2.022	1.918	1.994	2.571
ENSMUSG00000010755	Cars	1.501	1.572	2.18	2.275
ENSMUSG00000010760	Phlda2	3.432	3.992	0.392	1.063
ENSMUSG00000010796	Asz1	0.805	0.438	1.799	1.502
ENSMUSG00000010797	Wnt2	0.914	1.094	1	0.747
ENSMUSG00000010803	Gabra1	2.176	2.698	0.756	3.309
ENSMUSG00000010825	Grid2ip	0.077	0.049	0.055	0.035
ENSMUSG00000010830	Kdelr3	40.305	40.017	22.075	48.121
ENSMUSG00000010841	Cfap97d1	0.025	0.061	0.027	0
ENSMUSG00000010911	Apip	2.803	2.95	2.759	2.968
ENSMUSG00000010914	Pdhx	5.755	5.418	6.24	5.672
ENSMUSG00000010936	Vac14	2.542	2.384	4.049	3.57
ENSMUSG00000011008	Mcoln2	0.059	0.082	0.048	0.091
ENSMUSG00000011034	Slc5a1	0.025	0.017	0.026	0.044
ENSMUSG00000011096	Akt1s1	26.344	33.516	23.358	23.122
ENSMUSG00000011114	Tbrg1	13.782	13.081	13.037	14.892
ENSMUSG00000011118	Panx3	0.022	0.016	0.005	0
ENSMUSG00000011148	Adssl1	0.231	0.18	0.116	0.553
ENSMUSG00000011154	Cfap161	0.463	0.359	0.262	0.185
ENSMUSG00000011158	Brf1	2.33	2.478	3.823	3.734
ENSMUSG00000011171	Vipr2	0.499	0.602	0.915	2.398
ENSMUSG00000011179	Odc1	68.925	77.578	58.82	64.28
ENSMUSG00000011254	Thg1l	4.714	4.267	4.946	4.79
ENSMUSG00000011256	Adam19	7.405	6.961	6.878	7.294
ENSMUSG00000011257	Pabpc4	17.14	18.852	20.105	18.049
ENSMUSG00000011263	Exoc3l2	23.953	25.265	37.923	11.542
ENSMUSG00000011267	Zfp296	0.629	0.384	1.181	0.884
ENSMUSG00000011305	Plin5	0.102	0.126	0.247	0.348
ENSMUSG00000011306	Sugp1	4.485	4.634	7.303	7.081
ENSMUSG00000011349	Dmrtc2	0.29	0.297	0.806	0.914
ENSMUSG00000011350	Gm5893	0.048	0.07	0.162	0.105
ENSMUSG00000011382	Dhdh	2.974	3.475	3.221	3.704
ENSMUSG00000011427	Zfp790	9.784	9.211	10.82	9.717
ENSMUSG00000011463	Cpb1	0.186	0.111	0.044	0.205
ENSMUSG00000011486	Slc25a41	0.036	0.074	0.047	0.068
ENSMUSG00000011589	Fsd1	0.892	0.846	2.117	2.204
ENSMUSG00000011632	Pinlyp	0.15	0.029	0.025	0.052
ENSMUSG00000011658	Fuz	2.681	3.181	3.072	3.101
ENSMUSG00000011751	Sptbn4	0.143	0.184	0.175	0.194
ENSMUSG00000011752	Pgam1	31.144	30.759	36.42	26.003
ENSMUSG00000011831	Evi5	13.236	12.584	16.848	14.019
ENSMUSG00000011832	Evi5l	4.266	4.457	4.748	5.334
ENSMUSG00000011837	Snapc2	19.734	21.145	19.806	19.648
ENSMUSG00000011877	Git1	12.768	15.307	20.174	19.223
ENSMUSG00000011884	Gltp	13.527	12.53	13.073	13.642
ENSMUSG00000011958	Bnip2	24.216	21.434	30.916	24.265
ENSMUSG00000011960	Ccnt1	13.212	13.454	19.04	16.26
ENSMUSG00000012017	Scarf2	22.267	24.824	19.055	25.869
ENSMUSG00000012042	4930579F01Rik	0.031	0.075	0.015	0.051
ENSMUSG00000012076	Brms1l	18.884	17.414	14.711	14.661
ENSMUSG00000012114	Med15	3.225	3.303	3.908	4.126
ENSMUSG00000012117	Dhdds	11.092	11.953	11.666	12.356
ENSMUSG00000012123	Crybg2	0.172	0.219	0.303	0.411
ENSMUSG00000012126	Ubxn11	0.505	0.62	1.263	1.707
ENSMUSG00000012187	Mogat1	0.039	0.059	0.026	0
ENSMUSG00000012211	Tex22	0.031	0.216	0.342	0.27
ENSMUSG00000012282	Wnt8a	0.024	0.028	0	0.076
ENSMUSG00000012296	Tjap1	6.547	7.816	9.133	7.908
ENSMUSG00000012350	Ehf	0.147	2.476	4.963	14.709
ENSMUSG00000012396	Nanog	0.259	0.143	0.153	0.219
ENSMUSG00000012405	Rpl15	147.818	154.463	80.166	84.565
ENSMUSG00000012422	Tmem167	15.591	14.941	10.31	12.668
ENSMUSG00000012428	Steap4	17.131	14.43	15.564	8.242
ENSMUSG00000012429	Mplkip	11.73	12.087	10.394	8.94
ENSMUSG00000012443	Kif11	2.568	2.437	2.663	1.967
ENSMUSG00000012483	Rpa3	14.648	14.667	10.292	8.687
ENSMUSG00000012519	Mlkl	1.889	1.713	3.125	1.183
ENSMUSG00000012520	Phox2b	0	0	0.036	0.046
ENSMUSG00000012535	Tnpo3	6.051	5.932	6.826	6.179
ENSMUSG00000012609	Ttll5	0.524	0.491	0.733	0.685
ENSMUSG00000012640	Zfp715	11.428	11.078	9.665	10.441
ENSMUSG00000012705	Retn	0.053	0.093	0.076	0.082
ENSMUSG00000012777	Acp4	0	0	0.032	0
ENSMUSG00000012819	Cdh23	2.166	2.339	6.457	1.509
ENSMUSG00000012848	Rps5	196.366	204.928	126.782	139.35
ENSMUSG00000012889	Podnl1	0.024	0.027	0.039	0.079
ENSMUSG00000013033	Adgrl1	51.703	61.409	94.431	47.316
ENSMUSG00000013076	Amotl1	19.464	19.884	16.953	24.316
ENSMUSG00000013083	2200002J24Rik	15.043	14.488	7.397	3.152
ENSMUSG00000013089	Etv5	11.641	12.993	21.445	14.085
ENSMUSG00000013091	Tmem190	0.122	0.084	0.137	0.045
ENSMUSG00000013150	Gfod2	3.823	3.828	5.73	4.053
ENSMUSG00000013155	Enkd1	2.266	2.274	3.22	2.913
ENSMUSG00000013158	4933405L10Rik	0.435	0.207	0.207	0.288
ENSMUSG00000013160	Atp6v0d1	29.951	32.999	30.34	37.485
ENSMUSG00000013236	Ptprs	11.63	13.052	12.346	14.695
ENSMUSG00000013275	Slc41a1	14.116	15.346	18.741	16.237
ENSMUSG00000013338	Fer1l4	0.318	0.385	0.193	0.177
ENSMUSG00000013353	4931406B18Rik	0.02	0.008	0.019	0.011
ENSMUSG00000013367	Iglon5	1.965	1.899	1.047	1.406
ENSMUSG00000013415	Igf2bp1	2	1.668	6.021	4.02
ENSMUSG00000013418	B4galnt2	0.008	0.596	1.434	3.784
ENSMUSG00000013419	Zfp651	10.86	13.106	11.315	13.595
ENSMUSG00000013465	Nelfb	13.971	14.237	18.635	17.363
ENSMUSG00000013483	Card14	0.47	0.541	0.621	1.201
ENSMUSG00000013495	Tmem175	5.827	6.344	5.995	6.726
ENSMUSG00000013523	Bcas1	0.529	0.304	0.707	0.739
ENSMUSG00000013562	4833413E03Rik	0.063	0.052	0.016	0.044
ENSMUSG00000013584	Aldh1a2	6.016	6.599	7.707	13.83
ENSMUSG00000013593	Ndufs2	27.36	29.292	26.479	26.298
ENSMUSG00000013611	Snx31	0.206	0.233	0.285	0.38
ENSMUSG00000013622	Atraid	19.115	21.694	14.537	21.849
ENSMUSG00000013629	Cad	10.879	11.792	15.767	14.388
ENSMUSG00000013643	Lypd8	0.042	0	0	0
ENSMUSG00000013646	Sh3bp5l	4.271	4.796	4.8	4.722
ENSMUSG00000013662	Atad1	22.387	19.904	18.033	16.308
ENSMUSG00000013663	Pten	12.56	12.459	14.411	14.337
ENSMUSG00000013668	4933402N03Rik	0.033	0.04	0.031	0.058
ENSMUSG00000013698	Pea15a	60.851	67.823	50.631	60.543
ENSMUSG00000013701	Timm23	8.931	8.244	7.02	7.581
ENSMUSG00000013707	Tnfaip8l2	0.991	1.703	0.916	1.851
ENSMUSG00000013736	Trnt1	11.596	11.746	10.627	11.18
ENSMUSG00000013766	Ly6g6e	0.122	0.168	0.3	0.554
ENSMUSG00000013787	Ehmt2	24.595	27.392	28.914	30.57
ENSMUSG00000013822	Elof1	37.773	37.918	29.78	29.926
ENSMUSG00000013833	Med16	6.204	6.575	6.235	6.731
ENSMUSG00000013846	St3gal1	6.544	5.991	6.018	7.722
ENSMUSG00000013858	Tmem259	18.218	21.214	20.426	21.095
ENSMUSG00000013878	Rnf170	6.404	5.978	6.647	7.544
ENSMUSG00000013921	Clip3	21.542	30.169	24.752	32.591
ENSMUSG00000013928	Thap8	0.205	0.138	0.138	0.144
ENSMUSG00000013936	Myl2	0	0.012	0	0
ENSMUSG00000013973	Dedd	7.862	7.504	8.763	8.476
ENSMUSG00000013974	Mcemp1	0.438	0.887	0.543	0.226
ENSMUSG00000013997	Nit1	5.785	5.663	7.266	6.133
ENSMUSG00000014030	Pax5	0.339	0.192	0.163	0.086
ENSMUSG00000014039	Prdm15	1.764	1.7	2.499	1.966
ENSMUSG00000014074	Rnf168	19.113	19.439	18.755	16.088
ENSMUSG00000014075	Tctex1d2	2.423	2.765	3.028	2.568
ENSMUSG00000014077	Chp1	22.833	19.578	19.946	21.55
ENSMUSG00000014158	Trpv4	0.396	0.447	0.921	1.616
ENSMUSG00000014164	Klhl3	0.572	0.625	0.643	1.072
ENSMUSG00000014177	Tvp23b	22.992	23.29	16.559	18.01
ENSMUSG00000014195	Dnajc7	9.768	10.143	12.514	12.117
ENSMUSG00000014198	Zfp385c	0.053	0.183	0.27	0.395
ENSMUSG00000014226	Cacybp	46.529	44.517	39.733	37.631
ENSMUSG00000014232	Cluap1	2.46	2.226	2.115	2.607
ENSMUSG00000014243	Zswim7	8.89	7.411	8.854	7.532
ENSMUSG00000014245	Pigl	4.852	5.301	6.737	6.225
ENSMUSG00000014294	Ndufa2	46.072	45.749	25.407	28.363
ENSMUSG00000014301	Pam16	2.13	2.049	1.707	2.01
ENSMUSG00000014303	Glis2	22.718	25.127	28.121	24.581
ENSMUSG00000014313	Cox6c	4.842	5.046	6.682	5.88
ENSMUSG00000014329	Bicc1	12.892	14.748	12.626	21.539
ENSMUSG00000014349	Ube2z	29.622	33.543	38.588	35.525
ENSMUSG00000014351	Gip	0	0	0.026	0
ENSMUSG00000014353	Tmem87b	7.301	7.207	10.073	9.936
ENSMUSG00000014355	Anapc1	6.971	6.535	8.437	7.223
ENSMUSG00000014361	Mertk	4.419	4.459	4.914	5.427
ENSMUSG00000014402	Tsg101	7.766	7.108	7.349	7.969
ENSMUSG00000014418	Hps5	4.557	4.565	5.402	5.383
ENSMUSG00000014426	Map3k4	3.55	3.345	6.463	4.593
ENSMUSG00000014444	Piezo1	22.614	27.131	24.657	21.126
ENSMUSG00000014453	Blk	0.237	0.081	0.072	0.041
ENSMUSG00000014470	Rnf166	14.157	16.732	16.804	17.693
ENSMUSG00000014496	Ankrd28	6.14	5.743	6.912	7.411
ENSMUSG00000014498	Ankrd52	11.923	13.501	18.859	15.592
ENSMUSG00000014503	Pkd2l2	0.091	0.109	0.07	0.07
ENSMUSG00000014504	Srp19	11.531	12.025	9.251	10.236
ENSMUSG00000014529	Tmbim7	0.049	0.097	0.129	0.111
ENSMUSG00000014542	Clec4f	0.039	0.009	0	0
ENSMUSG00000014543	Klra17	0.023	0.021	0	0.02
ENSMUSG00000014547	Wdfy2	6.343	6.551	8.995	6.704
ENSMUSG00000014550	Rbsn	9.14	8.569	9.636	8.666
ENSMUSG00000014551	Mrps25	3.109	3.48	3.13	3.067
ENSMUSG00000014554	Dguok	2.094	2.218	3.35	2.931
ENSMUSG00000014592	Camta1	1.417	1.464	3.161	2.795
ENSMUSG00000014599	Csf1	3.909	4.332	5.64	8.4
ENSMUSG00000014601	Strip1	5.755	5.697	6.712	6.554
ENSMUSG00000014602	Kif1a	1.595	1.549	3.964	2.697
ENSMUSG00000014603	Alx3	0.207	0.1	0.053	0.059
ENSMUSG00000014606	Slc25a11	43.365	48.491	39.349	42.213
ENSMUSG00000014609	Chrne	0.062	0.122	0.194	0.086
ENSMUSG00000014633	Cmc2	7.428	6.686	4.5	4.237
ENSMUSG00000014668	Chfr	4.374	4.142	7.152	7.247
ENSMUSG00000014686	Ceacam16	0.098	0.095	0.012	0.128
ENSMUSG00000014704	Hoxa2	0.213	0.666	0.782	1.454
ENSMUSG00000014725	Adam28	0.008	0	0.002	0
ENSMUSG00000014747	Ankrd53	0.07	0.014	0.207	0.134
ENSMUSG00000014748	Tex261	25.218	28.398	24.553	24.861
ENSMUSG00000014763	Fam120b	8.217	8.614	9.517	9.985
ENSMUSG00000014767	Tbp	2.178	2.08	2.814	2.441
ENSMUSG00000014769	Psmb1	9.442	9.203	7.529	7.112
ENSMUSG00000014771	Pdcd2	5.522	5.065	5.539	5.544
ENSMUSG00000014773	Dll1	0.544	0.545	0.416	0.539
ENSMUSG00000014776	Nol3	0.154	0.149	0.126	0.136
ENSMUSG00000014778	Fhod1	4.824	4.719	4.967	5.041
ENSMUSG00000014782	Plekhg4	1.703	1.903	2.778	2.212
ENSMUSG00000014786	Slc9a5	2.528	2.473	2.361	2.593
ENSMUSG00000014791	Elmo3	1.861	1.873	2.621	2.951
ENSMUSG00000014813	Stc1	17.916	16.934	13.353	5.945
ENSMUSG00000014837	4931428F04Rik	3.978	3.858	5.666	4.854
ENSMUSG00000014846	Tppp3	25.885	24.956	23.533	18.552
ENSMUSG00000014850	Msh3	2.053	2.016	2.875	2.157
ENSMUSG00000014852	Adamts13	0.014	0.006	0.033	0.008
ENSMUSG00000014856	Tmem208	13.125	13.377	9.034	10.55
ENSMUSG00000014859	E2f4	13.055	13.371	14.068	11.755
ENSMUSG00000014867	Surf4	109.935	113.831	87.754	113.603
ENSMUSG00000014873	Surf2	6.961	7.328	7.096	6.739
ENSMUSG00000014905	Dnajb9	19.035	21.521	20.428	22.848
ENSMUSG00000014907	Naf1	5.864	5.965	6.303	6.171
ENSMUSG00000014932	Yes1	8.316	8.4	9.042	8.052
ENSMUSG00000014956	Ppp1cb	22.786	22.06	26.694	25.231
ENSMUSG00000014959	Gorasp2	20.133	20.511	18.514	22.347
ENSMUSG00000014980	Tsen15	6.481	6.266	5.106	4.422
ENSMUSG00000015001	Oc90	0	0	0	0.01
ENSMUSG00000015002	Efr3a	9.037	7.673	10.55	9.863
ENSMUSG00000015013	Trappc2l	4.002	4.194	3.822	3.959
ENSMUSG00000015016	Acsf3	2.053	2.245	2.292	2.487
ENSMUSG00000015023	Ddx19a	18.381	19.297	18.383	17.066
ENSMUSG00000015027	Galns	3.296	3.89	3.211	5.595
ENSMUSG00000015053	Gata2	2.533	3.569	4.174	10.299
ENSMUSG00000015083	C8g	1.725	1.958	2.34	2.097
ENSMUSG00000015085	Entpd2	4.478	3.319	5.104	3.374
ENSMUSG00000015087	Rabl6	11.677	12.902	14.227	11.804
ENSMUSG00000015090	Ptgds	25.591	23.947	13.389	6.451
ENSMUSG00000015092	Edf1	17.471	16.688	15.141	15.591
ENSMUSG00000015093	Clic3	0.995	1.106	1.136	1.55
ENSMUSG00000015094	Npdc1	7.153	7.473	6.712	8.541
ENSMUSG00000015095	Fbxw5	17.206	19.539	26.066	24.741
ENSMUSG00000015112	Slc25a13	8.655	9.306	8.543	6.749
ENSMUSG00000015120	Ube2i	22.943	22.634	34.304	33.365
ENSMUSG00000015126	Tsr3	15.13	18.086	18.647	17.131
ENSMUSG00000015127	Unkl	1.882	2.039	2.666	2.522
ENSMUSG00000015133	Lrrk1	2.132	2.473	2.316	2.794
ENSMUSG00000015134	Aldh1a3	2.26	2.736	2.36	4.202
ENSMUSG00000015143	Actn1	10.097	9.261	10.033	13.297
ENSMUSG00000015149	Sirt2	11.488	12.821	11.429	14.308
ENSMUSG00000015165	Hnrnpl	52.972	52.694	64.654	51.544
ENSMUSG00000015176	Nolc1	24.669	22.846	28.489	25.748
ENSMUSG00000015189	Casd1	16.203	17.3	12.782	13.168
ENSMUSG00000015202	Cnksr3	2.977	3.127	5.396	4.186
ENSMUSG00000015214	Mtmr1	5.835	5.822	6.743	6.922
ENSMUSG00000015217	Hmgb3	93.864	84.636	122.526	65.723
ENSMUSG00000015222	Map2	11.464	9.235	9.662	9.813
ENSMUSG00000015224	Cyp2j9	1.291	1.707	1.145	1.92
ENSMUSG00000015242	Nipsnap3a	0	0.041	0.025	0.012
ENSMUSG00000015243	Abca1	12.541	13.369	20.822	18.152
ENSMUSG00000015247	Nipsnap3b	15.729	14.634	12.303	11.333
ENSMUSG00000015289	Lage3	24.332	25.052	15.888	17.407
ENSMUSG00000015290	Ubl4a	30.792	29.514	26.378	24.242
ENSMUSG00000015291	Gdi1	30.3	29.199	31.679	34.447
ENSMUSG00000015305	Sash1	10.988	11.521	10.7	12.582
ENSMUSG00000015312	Gadd45b	5.713	6.449	8.555	8.691
ENSMUSG00000015314	Slamf6	0.081	0.051	0.046	0.024
ENSMUSG00000015316	Slamf1	0.056	0.014	0.032	0.035
ENSMUSG00000015335	Zdhhc12	6.886	6.494	8.517	6.01
ENSMUSG00000015337	Endog	4.503	3.665	4.224	4.537
ENSMUSG00000015340	Cybb	0.649	1.035	1.157	1.705
ENSMUSG00000015341	Golga7	24.712	23.247	20.396	20.252
ENSMUSG00000015342	Xk	2.753	2.674	4.574	3.3
ENSMUSG00000015354	Pcolce2	0.056	0.083	0.103	0.089
ENSMUSG00000015355	Cd48	0.964	0.634	0.554	0.743
ENSMUSG00000015357	Clpx	5.229	4.74	5.032	5.298
ENSMUSG00000015363	Trabd	5.377	6.493	6.105	6.008
ENSMUSG00000015365	Mov10l1	0.764	0.385	4.466	4.661
ENSMUSG00000015377	Dennd6b	1.62	1.524	2.834	2.446
ENSMUSG00000015396	Cd83	1.317	2.575	1.337	3.115
ENSMUSG00000015401	Cltrn	0.314	0.589	0.854	1.408
ENSMUSG00000015405	Ace2	2.555	2.413	1.364	2.988
ENSMUSG00000015437	Gzmb	0.014	0.017	0.041	0.058
ENSMUSG00000015441	Gzmf	0.073	0	0	0
ENSMUSG00000015443	Gzmn	0	0.023	0.041	0.06
ENSMUSG00000015451	C4a	0.543	0.565	0.621	0.767
ENSMUSG00000015452	Ager	1.64	2.191	2.859	5.19
ENSMUSG00000015461	Atf6b	12.503	13.784	13.059	11.738
ENSMUSG00000015467	Egfl8	0.69	0.642	1.028	1.467
ENSMUSG00000015468	Notch4	0.809	1.025	0.76	1.292
ENSMUSG00000015474	Ppt2	4.964	6.27	4.839	4.709
ENSMUSG00000015476	Prrt1	0.356	0.498	0.746	1.651
ENSMUSG00000015478	Rnf5	32.83	35.707	28.64	28.811
ENSMUSG00000015484	Fam163a	0.08	0.084	0.218	0.227
ENSMUSG00000015488	Cacfd1	12.506	13.384	16.047	15.207
ENSMUSG00000015501	Hivep2	3.095	2.714	4.221	4.826
ENSMUSG00000015522	Arnt	11.612	11.358	13.018	12.46
ENSMUSG00000015533	Itga2	0.694	0.665	0.859	1.429
ENSMUSG00000015536	Mocs2	3.779	3.624	2.871	3.106
ENSMUSG00000015542	Nat9	4.969	5.645	5.161	6.494
ENSMUSG00000015568	Lpl	11.618	9.477	20.394	14.491
ENSMUSG00000015575	Atp6v0e	13.185	13.925	8.457	8.678
ENSMUSG00000015579	Nkx2-5	0.046	0.054	0.046	0.023
ENSMUSG00000015597	Zfp318	8.235	7.913	11.281	10.892
ENSMUSG00000015599	Ttbk1	0.177	0.123	0.223	0.244
ENSMUSG00000015605	Srf	16.452	18.195	19.071	16.221
ENSMUSG00000015619	Gata3	0.441	0.732	1.114	3.184
ENSMUSG00000015627	Gata5	0.319	0.438	0.534	1.043
ENSMUSG00000015647	Lama5	3.502	4.671	8.034	11.7
ENSMUSG00000015652	Steap1	1.016	1.062	0.512	1.307
ENSMUSG00000015653	Steap2	2.207	2.042	2.12	3.093
ENSMUSG00000015656	Hspa8	540.481	543.994	432.247	411.436
ENSMUSG00000015659	Serac1	2.243	2.134	3.731	3.598
ENSMUSG00000015668	Pdzd11	20.213	21.249	13.513	13.409
ENSMUSG00000015671	Psma2	6.288	5.873	4.852	4.196
ENSMUSG00000015672	Mrpl32	9.449	8.666	5.397	5.249
ENSMUSG00000015697	Setdb1	12.014	12.092	19.153	15.376
ENSMUSG00000015702	Anxa9	1.276	1.05	1.534	2.337
ENSMUSG00000015709	Arnt2	5.392	5.575	12.936	10.294
ENSMUSG00000015711	Prune1	11.434	10.767	14.877	12.017
ENSMUSG00000015714	Cers2	35.522	35.973	37.043	37.874
ENSMUSG00000015721	Nlrp5	0.047	0.01	0.004	0.012
ENSMUSG00000015733	Capza2	25.559	20.492	23.764	22.938
ENSMUSG00000015745	Plekho1	10.394	10.848	8.554	11.704
ENSMUSG00000015747	Vps45	1.365	1.489	1.108	1.215
ENSMUSG00000015748	Prpf3	3.701	3.68	5.032	4.534
ENSMUSG00000015749	Anp32e	49	44.089	47.549	39.621
ENSMUSG00000015750	Aph1a	12.235	14.171	13.726	12.912
ENSMUSG00000015755	Tab2	31.273	32.855	33.958	32.681
ENSMUSG00000015757	Ppil4	6.934	6.176	7.631	8.606
ENSMUSG00000015759	Cnih1	62.102	57.689	44.285	45.733
ENSMUSG00000015766	Eps8	3.984	3.922	4.862	2.335
ENSMUSG00000015776	Med22	21.527	22.688	26.969	26.123
ENSMUSG00000015787	Abo	0.018	0	0.102	0.023
ENSMUSG00000015790	Surf1	12.18	12.702	12.371	14.691
ENSMUSG00000015804	Med28	7.223	6.892	5.841	5.271
ENSMUSG00000015806	Qdpr	28.233	28.962	28.33	23.705
ENSMUSG00000015812	Gnrh1	2.179	1.482	3.373	1.208
ENSMUSG00000015829	Tnr	0.022	0.032	0.003	0.01
ENSMUSG00000015837	Sqstm1	96.619	109.688	99.363	100.223
ENSMUSG00000015839	Nfe2l2	34.746	31.78	39.747	39.274
ENSMUSG00000015843	Rxrg	0.062	0.084	0.07	0.159
ENSMUSG00000015846	Rxra	19.559	22.998	19.312	21.942
ENSMUSG00000015850	Adamtsl4	2.459	2.975	3.851	5.883
ENSMUSG00000015852	Fcrls	3.276	6.187	2.55	4.405
ENSMUSG00000015854	Cd5l	0.098	0.095	0.056	0.304
ENSMUSG00000015869	Prpsap1	17.48	15.883	26.401	20.435
ENSMUSG00000015879	Fam184b	1.379	1.368	2.51	0.974
ENSMUSG00000015880	Ncapg	5.815	5.042	5.414	3.867
ENSMUSG00000015882	Lcorl	2.955	2.838	2.831	3.272
ENSMUSG00000015889	Lta4h	1.65	1.759	1.681	2.309
ENSMUSG00000015890	Amdhd1	0.097	0.071	0.025	0.063
ENSMUSG00000015932	Dstn	240.935	214.184	174.929	170.589
ENSMUSG00000015937	Macroh2a1	12.1	12.764	12.865	12.921
ENSMUSG00000015942	Gtf2ird2	2.452	2.713	3.248	3.147
ENSMUSG00000015943	Bola1	17.499	18.091	10.993	11.624
ENSMUSG00000015944	Castor2	4.806	5.609	5.56	8.307
ENSMUSG00000015947	Fcgr1	0.492	0.746	0.352	0.794
ENSMUSG00000015950	Ncf1	1.179	1.815	1.593	1.787
ENSMUSG00000015957	Wnt11	0.797	1.079	0.674	2.049
ENSMUSG00000015961	Adss	16.408	14.851	14.506	14.91
ENSMUSG00000015962	1700016C15Rik	0	0.159	0.051	0
ENSMUSG00000015966	Il17rb	0.355	0.467	0.519	0.99
ENSMUSG00000015968	Cacna1d	1.611	1.571	2.109	3.357
ENSMUSG00000015970	Chdh	1.829	2.61	2.385	3.646
ENSMUSG00000015971	Actr8	1.688	1.613	2.455	2.337
ENSMUSG00000015980	Lrrc27	0.042	0.019	0.053	0.03
ENSMUSG00000015981	Stk32c	0.202	0.124	0.341	0.101
ENSMUSG00000015994	Fnta	16.934	16.357	14.219	16.981
ENSMUSG00000016018	Mtrex	2.588	2.546	3.025	2.317
ENSMUSG00000016024	Lbp	0.432	0.528	0.643	0.8
ENSMUSG00000016028	Celsr1	2.137	2.662	4.895	3.526
ENSMUSG00000016087	Fli1	4.928	4.635	3.02	4.672
ENSMUSG00000016128	Stard13	3.042	2.602	2.557	3.11
ENSMUSG00000016150	Tenm1	0.162	0.173	0.159	0.298
ENSMUSG00000016179	Camk1g	2.042	2.633	1.565	2.602
ENSMUSG00000016181	Utp25	2.792	2.662	3.519	3.282
ENSMUSG00000016194	Hsd11b1	0.185	0.207	0.16	0.255
ENSMUSG00000016200	Syt14	2.763	2.306	4.488	2.28
ENSMUSG00000016206	H2-M3	1.583	1.81	2.479	2.378
ENSMUSG00000016239	Lonrf3	3.964	3.015	7.174	6.779
ENSMUSG00000016252	Atp5e	3.445	2.914	3.522	3.51
ENSMUSG00000016253	Nelfcd	11.708	11.388	16.455	16.347
ENSMUSG00000016255	Tubb1	0.087	0.039	0.191	0.059
ENSMUSG00000016256	Ctsz	36.603	43.272	33.306	44.847
ENSMUSG00000016257	Prelid3b	28.084	25.729	22.912	22.136
ENSMUSG00000016262	Sertad4	10.562	10.702	13.309	20.93
ENSMUSG00000016283	H2-M2	0	0.016	0	0.154
ENSMUSG00000016308	Ube2a	14.603	14.268	11.248	11.761
ENSMUSG00000016319	Slc25a5	147.386	138.245	87.412	83.062
ENSMUSG00000016327	Atp1b4	0.013	0.017	0.02	0.015
ENSMUSG00000016344	Ppdpf	50.008	51.275	40.524	41.959
ENSMUSG00000016346	Kcnq2	0.09	0.043	0.138	0.211
ENSMUSG00000016349	Eef1a2	0.007	0.038	0.065	0.056
ENSMUSG00000016356	Col20a1	0.221	0.142	0.437	0.663
ENSMUSG00000016382	Pls3	55.925	55.747	43.468	59.759
ENSMUSG00000016386	Mpped2	1.027	1.186	0.907	1.471
ENSMUSG00000016409	Nkap	8.353	7.416	7.624	8.457
ENSMUSG00000016427	Ndufa1	52.612	49.273	23.885	28.326
ENSMUSG00000016458	Wt1	19.272	20.749	35.605	26.987
ENSMUSG00000016477	E2f3	6.208	6.328	8.721	7.129
ENSMUSG00000016481	Cr1l	3.782	3.644	3.508	3.548
ENSMUSG00000016487	Ppfibp1	7.928	7.785	10.494	9.194
ENSMUSG00000016493	Cd46	0.971	0.851	0.976	1.452
ENSMUSG00000016494	Cd34	43.968	47.715	35.435	63.239
ENSMUSG00000016495	Plgrkt	4.2	4.706	4.235	4.697
ENSMUSG00000016496	Cd274	0.502	0.591	1.812	2.254
ENSMUSG00000016498	Pdcd1lg2	0.028	0.083	0.009	0.065
ENSMUSG00000016503	Gtf3a	6.446	6.546	7.052	7.169
ENSMUSG00000016510	Mtif3	3.441	3.588	2.911	2.926
ENSMUSG00000016520	Lnx2	4.212	4.117	5.197	6.152
ENSMUSG00000016524	Il19	0	0	0.054	0.034
ENSMUSG00000016526	Dyrk3	4.403	5.367	4.839	4.726
ENSMUSG00000016528	Mapkapk2	44.141	49.065	46.267	38.356
ENSMUSG00000016534	Lamp2	36.092	37.238	28.822	42.686
ENSMUSG00000016541	Atxn10	24.237	23.014	17.104	20.174
ENSMUSG00000016552	Foxred2	1.19	1.305	1.795	3.163
ENSMUSG00000016554	Eif3d	10.781	10.641	13.487	12.809
ENSMUSG00000016559	H3f3b	758.65	787.658	800.33	670.119
ENSMUSG00000016619	Nup50	15.274	15.458	17.763	13.058
ENSMUSG00000016624	Phf21b	0.305	0.196	0.65	0.467
ENSMUSG00000016626	Nlrp14	0.383	0.208	0.421	0.507
ENSMUSG00000016637	Ift27	4.064	3.948	3.145	3.534
ENSMUSG00000016664	Pacsin2	12.194	12.045	14.929	13.264
ENSMUSG00000016756	Cmah	0.104	0.151	0.129	0.194
ENSMUSG00000016757	Ttll12	9.128	10.092	11.346	9.445
ENSMUSG00000016758	Bik	0.791	0.458	1.446	1.776
ENSMUSG00000016763	Scube1	4.545	4.763	2.587	4.075
ENSMUSG00000016831	Tox4	16.957	17.357	19.129	16.829
ENSMUSG00000016833	Mrps18c	3.402	3.022	2.226	2.333
ENSMUSG00000016918	Sulf1	5.731	6.607	6.589	16.037
ENSMUSG00000016921	Srsf6	97.032	98.232	111.947	97.568
ENSMUSG00000016933	Plcg1	16.566	18.224	26.57	20.398
ENSMUSG00000016940	Kctd2	11.104	11.137	13.416	12.719
ENSMUSG00000016942	Tmprss6	0.762	0.713	0.421	0.565
ENSMUSG00000016946	Kctd5	11.104	11.418	14.507	12.904
ENSMUSG00000016982	Pom121l2	0.123	0.218	0.34	0.43
ENSMUSG00000016984	Etaa1	14.864	13.155	14.646	12.747
ENSMUSG00000016995	Matn4	0.461	0.313	0.813	1.028
ENSMUSG00000016998	Svs4	0.055	0	0.03	0.114
ENSMUSG00000017000	Svs6	0.153	0.185	0.137	0.044
ENSMUSG00000017002	Slpi	0.208	0.584	0.443	0.336
ENSMUSG00000017004	Svs5	0.844	0.811	0.937	0.995
ENSMUSG00000017007	Rbpjl	0.005	0.004	0.084	0.065
ENSMUSG00000017009	Sdc4	58.543	56.201	130.477	89.296
ENSMUSG00000017049	Ccdc70	0.036	0.154	0.415	0.284
ENSMUSG00000017057	Il13ra1	9.307	10.426	9.875	22.566
ENSMUSG00000017064	Prl5a1	0.381	0.438	0	0
ENSMUSG00000017119	Nbr1	20.284	20.805	24.998	23.926
ENSMUSG00000017132	Cyth1	5.035	5.547	5.162	6.675
ENSMUSG00000017144	Rnd3	19.958	20.096	15.113	18.307
ENSMUSG00000017146	Brca1	9.608	8.704	12.082	9.975
ENSMUSG00000017165	Gast	0.143	0.099	0	0.09
ENSMUSG00000017167	Cntnap1	3.257	4.781	3.774	3.401
ENSMUSG00000017176	Nt5c3b	21.832	23.007	24.076	13.788
ENSMUSG00000017188	Coa3	63.581	65.053	45.663	46.436
ENSMUSG00000017195	Zpbp2	0.219	0.289	0.328	0.347
ENSMUSG00000017204	Gsdma	0.017	0.038	0.044	0.04
ENSMUSG00000017210	Med24	5.895	6.518	9.477	8.849
ENSMUSG00000017211	Gsdma2	0.021	0.023	0	0
ENSMUSG00000017221	Psmd3	14.92	17.027	15.359	15.167
ENSMUSG00000017264	Exosc10	8.074	7.305	9.204	9.478
ENSMUSG00000017286	Glod4	4.867	4.929	3.866	4.201
ENSMUSG00000017288	Vps53	0.989	1.045	1.151	1.14
ENSMUSG00000017291	Taok1	16.836	16.645	23.097	20.453
ENSMUSG00000017299	Dnttip1	5.914	5.231	6.843	5.307
ENSMUSG00000017300	Tnnc2	0.564	0.581	0.443	0.344
ENSMUSG00000017307	Acot8	2.091	2.059	4.193	3.268
ENSMUSG00000017309	Cd300lg	0.906	0.724	0.501	0.615
ENSMUSG00000017311	Pyy	0.054	0.111	0.056	0
ENSMUSG00000017314	Mpp2	1.474	1.532	1.436	2.024
ENSMUSG00000017316	Ppy	0	0	0	0.047
ENSMUSG00000017344	Vtn	3.942	3.431	1.296	1.919
ENSMUSG00000017376	Nlk	7.441	6.834	10.111	7.621
ENSMUSG00000017386	Traf4	18.721	20.037	21.234	19.622
ENSMUSG00000017390	Aldoc	3.861	2.992	5.393	5.868
ENSMUSG00000017400	Stac2	2.529	2.448	5.14	3.484
ENSMUSG00000017404	Rpl19	288.37	298.445	183.184	211.085
ENSMUSG00000017405	Nek8	4.683	4.494	4.959	5.324
ENSMUSG00000017412	Cacnb4	2.389	2.237	2.141	3.102
ENSMUSG00000017417	Plxdc1	1.497	1.874	1.646	1.05
ENSMUSG00000017418	Arl5b	9.905	9.848	10.359	10.707
ENSMUSG00000017421	Zfp207	38.016	36.055	36.267	32.963
ENSMUSG00000017428	Psmd11	11.228	11.826	12.415	12.518
ENSMUSG00000017446	C1qtnf1	11.72	13.144	9.63	16.132
ENSMUSG00000017453	Pipox	1.505	2.556	4.427	2.085
ENSMUSG00000017466	Timp2	86.673	99.055	85.919	171.866
ENSMUSG00000017478	Zc3h18	6.715	6.958	9.144	7.638
ENSMUSG00000017485	Top2b	5.937	5.728	5.504	5.984
ENSMUSG00000017491	Rarb	0.3	0.398	0.53	1.307
ENSMUSG00000017493	Igfbp4	98.185	115.746	65.008	120.674
ENSMUSG00000017499	Cdc6	5.296	5.271	5.45	3.91
ENSMUSG00000017548	Suz12	17.233	16.639	22.3	16.869
ENSMUSG00000017550	Atad5	7.385	6.866	9.294	7.458
ENSMUSG00000017561	Crlf3	6.459	5.986	10.317	8.148
ENSMUSG00000017588	Krt27	0.395	0.228	0.156	0.181
ENSMUSG00000017607	Tns4	0.072	0.125	0.087	0.071
ENSMUSG00000017615	Tnfaip1	34.078	35.394	34.041	35.581
ENSMUSG00000017631	Abr	6.681	6.928	9.742	7.786
ENSMUSG00000017639	Rab11fip4	4.58	4.964	14.65	13.096
ENSMUSG00000017652	Cd40	0.749	1.151	0.669	0.784
ENSMUSG00000017664	Slc35c2	7.364	8.146	8.05	8.541
ENSMUSG00000017667	Zfp334	7.301	7.458	10.03	8.397
ENSMUSG00000017670	Elmo2	8.897	8.823	9.233	9.175
ENSMUSG00000017677	Wsb1	49.073	47.446	53.503	57.919
ENSMUSG00000017679	Ttpal	10.162	9.67	8.893	8.619
ENSMUSG00000017686	Rhot1	6.738	6.745	6.865	6.702
ENSMUSG00000017688	Hnf4g	0.016	0.009	0.008	0.043
ENSMUSG00000017692	Rhbdl3	2.995	3.255	1.893	3.354
ENSMUSG00000017697	Ada	0.477	0.796	0.862	0.556
ENSMUSG00000017707	Serinc3	149.555	139.408	129.307	86.48
ENSMUSG00000017713	Tha1	0.968	1.231	0.92	1.456
ENSMUSG00000017715	Pgs1	3.016	3.118	4.926	4.506
ENSMUSG00000017716	Birc5	18.43	18.131	16.711	13.134
ENSMUSG00000017718	Afmid	0.673	0.728	1.176	1.015
ENSMUSG00000017720	Trp53tg5	0.116	0.131	0.163	0.425
ENSMUSG00000017721	Pigt	13.011	15.67	16.342	20.861
ENSMUSG00000017723	Wfdc2	0.147	0.262	0.481	0.815
ENSMUSG00000017724	Etv4	2.723	1.695	6.35	5.108
ENSMUSG00000017733	Eppin	1.233	1.175	2.61	2.497
ENSMUSG00000017734	Dbndd2	0.455	0.438	0.67	0.982
ENSMUSG00000017737	Mmp9	2.428	2.195	4.038	1.63
ENSMUSG00000017740	Slc12a5	0.423	0.304	0.714	0.558
ENSMUSG00000017747	Ghdc	4.147	4.622	3.66	4.098
ENSMUSG00000017754	Pltp	5.503	6.21	4.585	6.01
ENSMUSG00000017756	Slc12a7	4.022	4.524	7.894	5.078
ENSMUSG00000017760	Ctsa	17.273	19.44	20.867	24.418
ENSMUSG00000017764	Zswim1	4.622	4.301	7.533	6.826
ENSMUSG00000017765	Slc12a4	13.788	14.584	14.449	15.206
ENSMUSG00000017767	Spata25	0.054	0.13	0.323	0.121
ENSMUSG00000017774	Myo1c	18.546	17.726	18.165	21.004
ENSMUSG00000017776	Crk	68.762	64.058	54.532	51.448
ENSMUSG00000017778	Cox7c	16.6	17.557	14.085	11.916
ENSMUSG00000017781	Pitpna	15.671	15.526	16.631	18.565
ENSMUSG00000017801	Mlx	11.379	11.797	10.016	10.208
ENSMUSG00000017802	Retreg3	29.845	31.693	36.08	33.275
ENSMUSG00000017817	Jph2	3.002	1.944	3.134	3.083
ENSMUSG00000017830	Dhx58	0.253	0.289	0.636	0.78
ENSMUSG00000017831	Rab5a	11.541	11.387	13.519	12.715
ENSMUSG00000017832	Hspb9	0.707	1.338	2.005	2.488
ENSMUSG00000017837	Nkiras2	9.277	10.92	9.414	10.043
ENSMUSG00000017843	Ppp2r5c	12.644	12.513	13.364	14.256
ENSMUSG00000017858	Ift52	6.715	6.586	8.046	7.691
ENSMUSG00000017861	Mybl2	2.937	2.692	3.631	3.183
ENSMUSG00000017868	Sgk2	0.122	0.118	0.074	0.144
ENSMUSG00000017897	Eya2	0.084	0.047	0.127	0.254
ENSMUSG00000017922	Prl3c1	0.046	0	0	0
ENSMUSG00000017929	B4galt5	7.536	7.737	8.313	10.726
ENSMUSG00000017943	Gdap1l1	0.079	0.126	0.129	0.176
ENSMUSG00000017950	Hnf4a	0.177	0.506	0.347	0.107
ENSMUSG00000017969	Ptgis	6.953	7.159	4.702	8.379
ENSMUSG00000017978	Cadps2	0.192	0.237	0.486	0.838
ENSMUSG00000017999	Ddx27	4.358	3.989	7.29	6.207
ENSMUSG00000018001	Cyth3	16.329	17.377	17.015	17.643
ENSMUSG00000018008	Cyth4	0.743	0.898	0.848	1.365
ENSMUSG00000018012	Rac3	5.433	6.555	4.686	6.185
ENSMUSG00000018040	Rrp7a	9.235	10.092	10.431	9.953
ENSMUSG00000018042	Cyb5r3	34.025	33.205	28.221	35.652
ENSMUSG00000018068	Ints2	3.427	3.365	5.296	4.057
ENSMUSG00000018076	Med13l	3.475	3.746	6.784	5.824
ENSMUSG00000018102	H2bc4	11.717	10.218	7.412	8.539
ENSMUSG00000018126	Baiap2l2	0.259	0.273	0.371	0.53
ENSMUSG00000018143	Mafk	9.976	10.657	17.183	10.331
ENSMUSG00000018160	Med1	12.196	11.89	18.164	15.994
ENSMUSG00000018166	Erbb3	1.082	1.056	4.667	4.759
ENSMUSG00000018167	Stard3	5.804	5.705	7.175	5.382
ENSMUSG00000018168	Ikzf3	0.25	0.136	0.127	0.206
ENSMUSG00000018169	Mfng	1.925	2.364	1.196	2.015
ENSMUSG00000018171	Vmp1	14.717	14.05	12.446	14.21
ENSMUSG00000018189	Uchl5	4.296	4.139	3.856	3.457
ENSMUSG00000018196	Glrx2	2.973	2.951	3.615	3.536
ENSMUSG00000018199	Ro60	11.731	10.966	12.979	14.422
ENSMUSG00000018209	Stk4	17.656	16.388	26.977	21.869
ENSMUSG00000018211	Wfdc15b	0	0.642	2.184	13.367
ENSMUSG00000018217	Pmp22	124.322	121.633	72.814	123.727
ENSMUSG00000018238	Gdf9	0.739	1.064	0.708	0.899
ENSMUSG00000018239	Zcchc10	7.486	7.603	9.389	8.074
ENSMUSG00000018259	Prl8a2	0.118	0.13	0	0
ENSMUSG00000018263	Tbx5	0.017	0.015	0	0
ENSMUSG00000018286	Psmb6	55.249	54.871	46.339	46.287
ENSMUSG00000018287	Spag7	40.732	37.691	33.943	36.33
ENSMUSG00000018293	Pfn1	76.279	74.659	68.662	72.516
ENSMUSG00000018322	Tomm34	13.802	12.902	23.641	24.268
ENSMUSG00000018326	Ywhab	109.709	104.515	98.244	93.653
ENSMUSG00000018334	Ksr1	5.358	5.732	4.976	5.141
ENSMUSG00000018339	Gpx3	32.317	52.643	23.02	63.562
ENSMUSG00000018340	Anxa6	35.834	34.111	26.293	32.694
ENSMUSG00000018341	Il12rb2	0.059	0.051	0.01	0.057
ENSMUSG00000018347	Zkscan6	6.832	6.663	7.619	8.125
ENSMUSG00000018362	Kpna2	59.731	47.822	47.869	36.36
ENSMUSG00000018363	Smurf2	14.341	14.396	16.275	16.71
ENSMUSG00000018372	Cep95	3.684	3.939	5.094	5.143
ENSMUSG00000018378	Cuedc1	0	0.004	0.007	0
ENSMUSG00000018379	Srsf1	12.391	11.422	11.72	9.561
ENSMUSG00000018381	Abi3	0.48	0.492	0.6	0.555
ENSMUSG00000018387	Shroom1	0.815	1.073	0.773	1.478
ENSMUSG00000018395	Kif3a	10.895	11.244	12.757	14.747
ENSMUSG00000018398	Septin8	31.24	32.373	27.087	34.895
ENSMUSG00000018401	Mtmr4	10.989	11.648	13.566	12.583
ENSMUSG00000018405	Mrm1	5.697	6.741	8.269	5.297
ENSMUSG00000018411	Mapt	1.494	1.862	1.21	1.658
ENSMUSG00000018412	Kansl1	15.413	14.904	21.424	20.924
ENSMUSG00000018415	Gid4	16.748	17.642	22.255	19.424
ENSMUSG00000018417	Myo1b	2.359	2.056	2.031	3.54
ENSMUSG00000018425	Dhx40	7.766	6.917	10.005	10.459
ENSMUSG00000018427	Ypel2	7.55	8.224	12.858	10.017
ENSMUSG00000018428	Akap1	9.544	10.172	14.508	15.147
ENSMUSG00000018433	Nol11	5.79	5.265	5.203	5.539
ENSMUSG00000018442	Derl2	7.361	7.135	6.919	6.569
ENSMUSG00000018446	C1qbp	20.793	21.908	19.213	17.959
ENSMUSG00000018449	Rpain	4.869	5.177	5.837	6.42
ENSMUSG00000018451	6330403K07Rik	59.12	66.955	31.284	74.024
ENSMUSG00000018459	Slc13a3	0.083	0.067	0.122	0.067
ENSMUSG00000018470	Kcnab3	1.895	1.996	4.903	3.549
ENSMUSG00000018474	Chd3	35.494	39.194	39.879	40.844
ENSMUSG00000018476	Kdm6b	12.876	16.656	20.271	17.595
ENSMUSG00000018479	1700125H20Rik	0.103	0.265	0.179	0.062
ENSMUSG00000018481	Appbp2	34.82	33.072	48.357	36.41
ENSMUSG00000018486	Wnt9b	0.021	0.293	0.713	1.828
ENSMUSG00000018500	Adora2b	2.549	2.59	1.515	1.466
ENSMUSG00000018501	Ncor1	9.822	10.296	13.882	12.263
ENSMUSG00000018507	Trpv2	0.505	0.446	0.333	0.335
ENSMUSG00000018509	Cenpv	12.899	12.589	15.879	8.136
ENSMUSG00000018537	Pcgf2	11.628	14.292	16.407	18.15
ENSMUSG00000018541	Cwc25	6.575	6.403	7.722	7.52
ENSMUSG00000018543	1700001P01Rik	0.251	0.279	0.213	0.241
ENSMUSG00000018547	Pip4k2b	21.218	22.091	22.183	25.312
ENSMUSG00000018548	Trim37	5.576	5.746	7.826	7.242
ENSMUSG00000018554	Ybx2	3.327	3.858	5.02	7.7
ENSMUSG00000018559	Ctdnep1	20.399	22.212	21.262	20.508
ENSMUSG00000018565	Elp5	14.095	13.725	12.601	10.793
ENSMUSG00000018566	Slc2a4	7.067	6.659	5.464	6.406
ENSMUSG00000018567	Gabarap	93.213	107.37	56.104	80.185
ENSMUSG00000018569	Cldn7	1.021	1.514	1.718	5.159
ENSMUSG00000018570	2810408A11Rik	4.325	4.096	5.002	5.315
ENSMUSG00000018572	Phf23	26.881	28.659	31.172	29.023
ENSMUSG00000018574	Acadvl	21.984	24.29	22.178	26.387
ENSMUSG00000018581	Dnah11	0.027	0.034	0.023	0.077
ENSMUSG00000018583	G3bp1	32.522	32.977	33.151	29.55
ENSMUSG00000018585	Atox1	5.227	4.906	4.73	5.723
ENSMUSG00000018589	Glra2	0.069	0.023	0	0
ENSMUSG00000018593	Sparc	669.795	675.589	661.176	996.244
ENSMUSG00000018595	Glra4	0	0.011	0.019	0
ENSMUSG00000018599	Mief2	7.155	7.988	8.158	6.478
ENSMUSG00000018604	Tbx3	2.41	3.612	3.949	7.796
ENSMUSG00000018623	Mmp7	0	0.298	0.301	0.78
ENSMUSG00000018634	Crhr1	1.966	2.728	0.876	0.899
ENSMUSG00000018648	Dusp14	2.231	1.788	4.04	3.788
ENSMUSG00000018651	Tada2a	9.315	9.297	12.141	9.589
ENSMUSG00000018654	Ikzf1	1.087	1.061	1.193	1.608
ENSMUSG00000018659	Pnpo	5.045	5.305	7.296	6.683
ENSMUSG00000018661	Cog1	4.701	4.713	5.319	5.156
ENSMUSG00000018666	Cbx1	32.142	31.604	32.121	29.85
ENSMUSG00000018669	Cdk5rap3	7.786	8.988	9.79	11.861
ENSMUSG00000018672	Copz2	11.584	12.217	7.762	13.858
ENSMUSG00000018677	Slc25a39	20.368	21.664	23.394	21.16
ENSMUSG00000018678	Sp2	5.34	7.101	7.932	6.492
ENSMUSG00000018697	Aatf	4.069	3.959	5.049	4.049
ENSMUSG00000018698	Lhx1	0.666	0.856	4.224	2.301
ENSMUSG00000018707	Dync1h1	21.017	20.953	37.901	34.16
ENSMUSG00000018727	Cpsf4l	0.138	0.089	0.309	0.35
ENSMUSG00000018733	Pex12	2.863	2.621	2.941	3.045
ENSMUSG00000018736	Ndel1	16.277	15.48	16.588	18.216
ENSMUSG00000018740	Slc25a35	2.457	2.657	3.156	3.224
ENSMUSG00000018750	Zbtb4	11.418	12.594	14.207	15.199
ENSMUSG00000018752	Tnfsfm13	0.477	0.7	0.672	0.841
ENSMUSG00000018761	Mpdu1	23.209	25.294	21.961	21.677
ENSMUSG00000018765	Fxr2	23.916	25.619	34.92	27.178
ENSMUSG00000018770	Atp5g3	21.595	22.256	18.66	19.559
ENSMUSG00000018774	Cd68	12.024	14.225	8.34	14.358
ENSMUSG00000018776	Slc35g3	0.074	0.049	0.194	0.119
ENSMUSG00000018796	Acsl1	1.305	1.172	2.344	3.177
ENSMUSG00000018800	Abca5	2.228	2.166	2.811	3.579
ENSMUSG00000018809	Smyd4	2.336	2.055	3.231	3.5
ENSMUSG00000018819	Lsp1	55.876	51.675	31.305	52.086
ENSMUSG00000018820	Zfyve27	2.94	3.393	4.569	4.199
ENSMUSG00000018821	Avpi1	2.514	3.645	2.504	3.662
ENSMUSG00000018822	Sfrp5	0.297	0.372	0.35	0.192
ENSMUSG00000018830	Myh11	21.902	13.546	30.386	27.159
ENSMUSG00000018841	Rad51d	4.937	5.569	5.249	4.928
ENSMUSG00000018844	Fndc8	0.041	0.089	0.078	0.077
ENSMUSG00000018845	Unc45b	0.16	0.15	0.174	0.145
ENSMUSG00000018846	Pank3	39.112	37.787	47.599	37.439
ENSMUSG00000018848	Rars	11.32	11.24	9.713	10.489
ENSMUSG00000018849	Wwc1	1.294	1.504	2.339	2.541
ENSMUSG00000018858	Mrpl58	12.514	11.041	8.811	8.953
ENSMUSG00000018861	Fdxr	50.173	56.642	56.82	40.045
ENSMUSG00000018862	Otop3	0	0	0.009	0
ENSMUSG00000018865	Sult4a1	0.784	0.38	1.887	1.611
ENSMUSG00000018868	Pnpla5	0.006	0	0	0
ENSMUSG00000018882	Mrpl45	11.666	12.393	11.922	10.981
ENSMUSG00000018893	Mb	0.286	0.367	0.333	0.709
ENSMUSG00000018899	Irf1	5.806	6.003	10.315	11.141
ENSMUSG00000018900	Slc22a5	7.829	8.184	8.373	11.046
ENSMUSG00000018906	P4ha2	3.226	3.127	2.876	4.187
ENSMUSG00000018907	Alox12e	0.132	0.067	0.043	0.313
ENSMUSG00000018909	Arrb1	9.945	10.675	7.807	7.518
ENSMUSG00000018916	Csf2	0	0.028	0	0
ENSMUSG00000018919	Tm4sf5	4.6	3.786	2.334	4.882
ENSMUSG00000018920	Cxcl16	6.515	7.52	4.888	11.479
[truncated: 33,984 more rows]

## Sheet: Nanos P1 DEGs
Gene ID	Gene Symbol	Mean Counts across Samples	Log2 Fold Change	BH adjusted p-value	Mean FPKM No Cre P1	Mean FPKM Nanos3-Cre P1
ENSMUSG00000002346	Slc25a42	264.549	1.26	3.06433e-10	2.432	5.799
ENSMUSG00000009941	Nxf2	127.697	-1.18	0.000151166	6.453	2.824
ENSMUSG00000022860	Chodl	28.9174	2.34	0.000392126	0.149	0.833
ENSMUSG00000031654	Cbln1	2550.28	1.12	0.00273529	49.81	106.847

## Sheet: Dhh P3 DEGs
Gene ID	Gene Symbol	Mean Counts across Samples	Log2 Fold Change	BH adjusted p-value	Mean FPKM No Cre P3	Mean FPKM Dhh-Cre P3
ENSMUSG00000030283	St8sia1	215.6	-2.33	2.4475e-14	3.196	0.635
ENSMUSG00000038415	Foxq1	114.632	-2.51	2.4475e-14	3.342	0.587
ENSMUSG00000026697	Myoc	728.219	2.96	2.30065e-09	6.631	51.649
ENSMUSG00000052031	Tagap1	328.51	-1.59	5.10119e-09	17.705	5.879
ENSMUSG00000052581	Lrrtm4	219.693	3.45	9.1723e-09	0.498	5.434
ENSMUSG00000027270	Lamp5	32.8701	3.15	3.3688e-07	0.187	1.674
ENSMUSG00000035458	Tnni3	260.966	-2.06	4.08684e-07	16.935	4.061
ENSMUSG00000033569	Adgrb3	75.9717	1.95	4.54014e-07	0.14	0.539
ENSMUSG00000035653	Lrfn5	155.286	2.37	9.09884e-07	0.438	2.264
ENSMUSG00000042581	Thsd7b	93.1136	1.69	1.77367e-06	0.3	0.97
ENSMUSG00000037605	Adgrl3	608.527	1.65	1.77367e-06	1.374	4.317
ENSMUSG00000020053	Igf1	19118.8	1.49	2.19975e-06	83.954	236.463
ENSMUSG00000007653	Gabrb2	223.017	2.29	5.08434e-06	0.989	4.831
ENSMUSG00000094626	Tmem121b	76.3585	-2.39	7.09332e-06	2.184	0.419
ENSMUSG00000045725	Prr15	99.9779	-1.33	1.15812e-05	3.757	1.499
ENSMUSG00000048332	Lhfp	1452.99	1.08	2.05843e-05	15.148	32.067
ENSMUSG00000004952	Rasa4	158.522	1.18	3.23862e-05	1.08	2.436
ENSMUSG00000038816	Ctnnal1	839.974	-1.14	5.61113e-05	12.523	5.676
ENSMUSG00000000706	Btn1a1	41.4738	3.33	5.61113e-05	0.15	1.521
ENSMUSG00000005268	Prlr	2387.2	1.49	5.61113e-05	6.794	19.038
ENSMUSG00000024697	Gna14	186.183	-1.1	5.61113e-05	6.139	2.86
ENSMUSG00000048387	Osr1	1554.81	1.5	5.82547e-05	32.654	92.26
ENSMUSG00000049176	Frmpd4	67.5508	2.25	6.09667e-05	0.203	0.956
ENSMUSG00000033214	Slitrk5	385.375	1.12	7.01449e-05	3.834	8.32
ENSMUSG00000010803	Gabra1	179.435	2.13	7.08418e-05	0.756	3.309
ENSMUSG00000032719	Sbspon	134.662	1.29	8.32594e-05	2.362	5.771
ENSMUSG00000038068	Rnf144b	427.069	-1.39	0.000115774	10.405	3.956
ENSMUSG00000103047	Gm37310	34.7827	1.51	0.000115774	0.504	1.441
ENSMUSG00000001156	Mxd1	497.145	-1.09	0.000117369	7.948	3.721
ENSMUSG00000034449	Dhrs11	203.68	-1.47	0.000125943	15.488	5.602
ENSMUSG00000015766	Eps8	535.72	-1.06	0.00012861	4.862	2.335
ENSMUSG00000066607	Insyn1	321.372	1.23	0.000135993	6.857	16.027
ENSMUSG00000039239	Tgfb2	1367.87	1.8	0.000143965	8.744	30.463
ENSMUSG00000022479	Vdr	170.193	-1.58	0.000152298	3.75	1.25
ENSMUSG00000059203	Il1rapl2	60.603	1.8	0.000170881	0.477	1.667
ENSMUSG00000019230	Lhx9	1944.83	1.2	0.000187057	10.294	23.707
ENSMUSG00000034265	Zdhhc14	159.981	-1.17	0.000187057	5.974	2.653
ENSMUSG00000036295	Lrrn3	456.346	1.68	0.000188789	4.671	14.927
ENSMUSG00000021071	Trim9	397.272	1.48	0.000188789	1.183	3.29
ENSMUSG00000018451	6330403K07Rik	997.981	1.24	0.000197972	31.284	74.024
ENSMUSG00000051401	Kctd16	88.6558	1.65	0.000203399	1.021	3.211
ENSMUSG00000037681	Esyt3	101.785	-1.16	0.000225849	1.637	0.73
ENSMUSG00000031608	Galnt7	512.358	-1.05	0.000229128	10.92	5.269
ENSMUSG00000005360	Slc1a3	536.269	1.05	0.000252256	3.391	7.035
ENSMUSG00000042436	Mfap4	11238.8	1.46	0.00025471	259.064	711.52
ENSMUSG00000036452	Arhgap26	728.344	-1.14	0.00025471	8.551	3.883
ENSMUSG00000038354	Ankrd35	290.928	1.03	0.000256529	3.885	7.948
ENSMUSG00000055254	Ntrk2	944.173	1.1	0.000271654	2.585	5.538
ENSMUSG00000044177	Wfikkn2	1037.88	1.63	0.00029776	10.973	34.041
ENSMUSG00000039620	Trmt9b	197.751	1.27	0.000312291	1.511	3.628
ENSMUSG00000012519	Mlkl	59.7788	-1.4	0.000312291	3.125	1.183
ENSMUSG00000022309	Angpt1	206.151	1.8	0.000312291	1.466	5.108
ENSMUSG00000049892	Rasd1	354.979	-1.85	0.00032249	28.612	7.962
ENSMUSG00000050295	Foxc1	68.5052	1.17	0.00032249	0.6	1.346
ENSMUSG00000035606	Ky	87.4625	-2.81	0.000327129	2.161	0.309
ENSMUSG00000024534	Sncaip	488.29	1.16	0.000344865	5.55	12.373
ENSMUSG00000044641	Pard6b	779.675	-1.15	0.000369211	26.233	11.84
ENSMUSG00000040260	Daam2	2684.96	-1.72	0.000369211	34.995	10.624
ENSMUSG00000086825	Gm15675	87.5991	1.58	0.000411904	0.99	2.96
ENSMUSG00000050377	Il31ra	59.7705	1.06	0.000420993	0.567	1.182
ENSMUSG00000042846	Lrrtm3	29.8326	2.95	0.000432919	0.132	1.032
ENSMUSG00000068876	Cgn	1313.87	-1.73	0.000436895	27.721	8.362
ENSMUSG00000110397	Gm45540	72.1019	2.01	0.000436895	0.66	2.659
ENSMUSG00000044447	Dock5	413.381	-1.11	0.000436895	3.85	1.788
ENSMUSG00000019817	Plagl1	14133	1.01	0.000452896	99.326	200.692
ENSMUSG00000029304	Spp1	658.734	-2.08	0.000514172	53.686	12.66
ENSMUSG00000049709	Nlrp10	33.3665	-2.45	0.000514172	1.04	0.189
ENSMUSG00000062991	Nrg1	684.721	1.95	0.000514172	1.517	5.847
ENSMUSG00000053626	Tll1	36.4849	1.88	0.000514172	0.166	0.614
ENSMUSG00000038248	Sobp	442.938	-1.34	0.000514172	9.538	3.759
ENSMUSG00000056073	Grik2	67.1179	1.47	0.000514172	0.222	0.619
ENSMUSG00000036815	Dpp10	16.0376	2.24	0.000541286	0.027	0.127
ENSMUSG00000027748	Trpc4	41.384	2.52	0.000559362	0.127	0.728
ENSMUSG00000015957	Wnt11	67.8776	1.6	0.000559362	0.674	2.049
ENSMUSG00000113581	Dio3os	17.6972	2.53	0.000559362	0.256	1.49
ENSMUSG00000000567	Sox9	1621.5	-1.74	0.000568624	50.09	14.999
ENSMUSG00000020042	Btbd11	83.3242	1.21	0.000592024	0.416	0.963
ENSMUSG00000040957	Cables1	308.327	-1.43	0.000604293	9.718	3.613
ENSMUSG00000025887	Casp12	145.024	1.19	0.000721092	1.911	4.358
ENSMUSG00000053550	Shisa7	93.0433	-1.17	0.000726292	1.613	0.713
ENSMUSG00000021750	Fam107a	171.641	1.85	0.000754239	1.599	5.762
ENSMUSG00000023191	P3h3	1220.95	1.05	0.000762853	16.781	34.786
ENSMUSG00000067780	Pi15	2999.81	1.49	0.000840642	18.919	53.003
ENSMUSG00000036564	Ndrg4	462.156	1.06	0.000840642	5.08	10.597
ENSMUSG00000058571	Gpc6	482.992	1.18	0.000840642	3.829	8.649
ENSMUSG00000039910	Cited2	1925.1	-1.31	0.000896633	92.682	37.368
ENSMUSG00000024526	Cidea	36.0075	-1.95	0.000902719	4.26	1.1
ENSMUSG00000074923	Pak6	173.955	-1.89	0.000954344	4.366	1.175
ENSMUSG00000020251	Glt8d2	285.778	1.46	0.000957755	2.187	6.03
ENSMUSG00000040990	Sh3kbp1	489.775	1.11	0.000964649	2.547	5.502
ENSMUSG00000027208	Fgf7	99.6769	1.65	0.000979619	1.231	3.863
ENSMUSG00000053441	Adamts19	479.529	1.03	0.000979619	1.86	3.809
ENSMUSG00000044617	Zbtb39	940.684	-1.07	0.000989901	17.736	8.462
ENSMUSG00000040373	Cacng5	20.3273	-1.89	0.000989901	0.693	0.187
ENSMUSG00000060572	Mfap2	2024.15	1.7	0.00102864	65.318	212.118
ENSMUSG00000021367	Edn1	254.803	-1.11	0.00103299	13.516	6.256
ENSMUSG00000006344	Ggt5	554.647	1.2	0.0010681	4.717	10.828
ENSMUSG00000023067	Cdkn1a	233.532	1.73	0.00113262	2.53	8.38
ENSMUSG00000054966	Lmntd1	170.847	1.93	0.00123248	0.761	2.899
ENSMUSG00000032036	Kirrel3	96.1799	1.73	0.00124245	0.576	1.898
ENSMUSG00000038112	AW551984	653.405	1.12	0.00124245	5.612	12.22
ENSMUSG00000001288	Rarg	316.027	1.24	0.00124245	3.667	8.644
ENSMUSG00000036377	C530008M17Rik	675.052	-1.5	0.00130259	6.729	2.377
ENSMUSG00000031558	Slit2	1312.41	1.19	0.00132291	2.614	5.951
ENSMUSG00000063687	Pcdhb5	81.0567	1.11	0.00133102	1.209	2.597
ENSMUSG00000027568	Ntsr1	104.224	1.2	0.00136987	1.339	3.077
ENSMUSG00000035864	Syt1	168.315	1.26	0.00138558	0.988	2.363
ENSMUSG00000044629	Cnrip1	320.811	1.03	0.00138558	4.372	8.93
ENSMUSG00000073062	Zxdb	268.466	-1	0.00138558	5.293	2.637
ENSMUSG00000027444	Cstdc1	52.7779	-2.14	0.00139497	11.863	2.689
ENSMUSG00000022505	Emp2	1547.7	1.17	0.00139749	9.13	20.589
ENSMUSG00000046169	Adamts6	472.079	1.11	0.0014081	3.176	6.873
ENSMUSG00000049115	Agtr1a	102.464	1.46	0.00141676	1.629	4.475
ENSMUSG00000061080	Lsamp	157.742	1.94	0.00143038	0.316	1.205
ENSMUSG00000062209	Erbb4	427.984	-1.61	0.00143847	4.334	1.416
ENSMUSG00000092083	Kcnb2	75.3978	-1.08	0.00148356	0.56	0.265
ENSMUSG00000026208	Des	951.66	1.26	0.00148356	12.405	29.673
ENSMUSG00000040147	Maob	620.257	1.18	0.00148356	11.327	25.586
ENSMUSG00000028631	Kcnq4	242.916	1.02	0.00150239	3.319	6.701
ENSMUSG00000072662	Mansc4	78.3823	1.3	0.00171974	2.941	7.239
ENSMUSG00000037469	Acp7	29.8521	-2.31	0.00172289	1.558	0.311
ENSMUSG00000000753	Serpinf1	767.907	1.07	0.00181976	17.432	36.6
ENSMUSG00000049313	Sorl1	337.939	1.68	0.00185333	1.18	3.774
ENSMUSG00000021319	Sfrp4	150.659	-1.82	0.00186288	4.662	1.322
ENSMUSG00000020773	Trim47	1152.91	-1.43	0.00186558	51.029	18.94
ENSMUSG00000032006	Pdgfd	541.987	1.24	0.00206922	8.481	20.041
ENSMUSG00000065530	Mir99a	59.3808	1.33	0.00211155	43.145	108.489
ENSMUSG00000069920	B3gnt9	863.024	1.06	0.0021398	18.447	38.488
ENSMUSG00000117901	AC109619.1	111.876	-1.36	0.00216097	14.019	5.467
ENSMUSG00000015879	Fam184b	180.48	-1.37	0.0021731	2.51	0.974
ENSMUSG00000026179	Pnkd	1347.34	-1.09	0.00229338	19.441	9.113
ENSMUSG00000063887	Nlgn1	527.759	1.25	0.00229338	1.93	4.597
ENSMUSG00000032589	Bsn	114.87	-1.17	0.00237635	0.828	0.368
ENSMUSG00000046807	Lrrc75b	1164.14	-1.13	0.00243852	28.802	13.177
ENSMUSG00000097825	9630001P10Rik	59.0386	-1.77	0.00250742	1.591	0.465
ENSMUSG00000020524	Gria1	49.6236	2.53	0.00257169	0.202	1.161
ENSMUSG00000052504	Epha3	954.881	1.54	0.00257169	4.675	13.559
ENSMUSG00000039903	Eva1c	15.5454	2.22	0.00265243	0.121	0.557
ENSMUSG00000087168	Gm15983	14.8991	1.88	0.00272384	0.109	0.405
ENSMUSG00000030257	Srgap3	1630.28	-1.01	0.00279504	18.36	9.106
ENSMUSG00000052212	Cd177	21.6598	-2.56	0.00279504	1.083	0.182
ENSMUSG00000029298	Gbp9	147.189	1.41	0.00281692	1.295	3.428
ENSMUSG00000109097	Gm29683	168.229	1.23	0.00288079	2.497	5.853
ENSMUSG00000059361	Nrsn2	74.7863	1.91	0.00293006	1.8	6.732
ENSMUSG00000086040	Wipf3	1393.03	-1.56	0.00293006	24.282	8.22
ENSMUSG00000006369	Fbln1	337.085	1.01	0.00295003	4.257	8.553
ENSMUSG00000018920	Cxcl16	297.886	1.23	0.00296035	4.888	11.479
ENSMUSG00000019278	Dpep1	458.806	1.1	0.00296764	9.728	20.906
ENSMUSG00000030428	Ttyh1	1022.88	-1.75	0.00297408	20.524	6.091
ENSMUSG00000059187	Tafa1	31.7149	1.54	0.00303045	0.319	0.93
ENSMUSG00000063919	Srrm4	129.856	-1.19	0.00312481	1.726	0.757
ENSMUSG00000027239	Mdk	3091.28	1.01	0.0031584	128.682	258.857
ENSMUSG00000030329	Pianp	344.96	1.94	0.00322476	4.151	15.932
ENSMUSG00000014813	Stc1	487.966	-1.17	0.00322476	13.353	5.945
ENSMUSG00000052105	Mtcl1	901.381	-1.72	0.00325198	12.434	3.782
ENSMUSG00000085354	Gm2044	1496.43	-2.45	0.0032865	230.348	42.3
ENSMUSG00000040907	Atp1a3	63.4372	1.43	0.00329398	0.477	1.29
ENSMUSG00000045005	Fzd5	476.753	-1.12	0.00331281	7.832	3.612
ENSMUSG00000025140	Pycr1	284.173	1.22	0.00336547	3.598	8.389
ENSMUSG00000040380	Cbln3	103.036	1.1	0.00336547	1.118	2.396
ENSMUSG00000041329	Atp1b2	5208.94	-1.48	0.0033748	155.716	55.935
ENSMUSG00000034488	Edil3	16.8676	2.43	0.0033748	0.032	0.173
ENSMUSG00000085682	Gm14267	357.711	1.43	0.003376	5.102	13.729
ENSMUSG00000033880	Lgals3bp	233.776	1.33	0.003376	3.878	9.751
ENSMUSG00000022037	Clu	5030.78	-1.19	0.00341069	168.972	73.98
ENSMUSG00000027171	Prrg4	72.1213	1.41	0.00342102	1.037	2.745
ENSMUSG00000050700	Emilin3	2483.77	-1.08	0.0034579	78.91	37.286
ENSMUSG00000024087	Cyp1b1	2285.74	1.67	0.0034579	15.543	49.422
ENSMUSG00000038777	Sema6c	2002.61	-1.47	0.00359343	41.166	14.84
ENSMUSG00000039835	Nhsl1	1672.42	-1.13	0.00359343	16.78	7.681
ENSMUSG00000053062	Jam2	1776.05	-1.41	0.00359343	35.448	13.319
ENSMUSG00000097440	Gm6277	118.387	-1.37	0.00360715	3.203	1.241
ENSMUSG00000010830	Kdelr3	596.722	1.12	0.0036258	22.075	48.121
ENSMUSG00000020866	Cacna1g	641.683	1.21	0.00363209	3.176	7.331
ENSMUSG00000032122	Slc37a2	249.515	-1.16	0.00363824	4.31	1.925
ENSMUSG00000025227	Mfsd13a	56.0139	-1.32	0.00363824	2.369	0.947
ENSMUSG00000020607	Lratd1	352.63	1.29	0.0037038	3.945	9.641
ENSMUSG00000047307	Pcdhb13	73.0284	1.01	0.00378023	1.086	2.181
ENSMUSG00000024529	Lox	4116.14	1.32	0.00378119	40.812	102.179
ENSMUSG00000046999	1110032F04Rik	154.011	-2	0.00378543	7.932	1.984
ENSMUSG00000033777	Tlr13	61.4608	1.26	0.00385617	0.702	1.669
ENSMUSG00000031997	Trpc6	30.0694	1.43	0.00396689	0.268	0.718
ENSMUSG00000045008	9030612E09Rik	22.2594	-1.43	0.00396689	1.449	0.533
ENSMUSG00000058715	Fcer1g	65.2908	1.09	0.00397813	3.972	8.428
ENSMUSG00000073910	Mob3b	376.713	-1.34	0.00397813	7.225	2.86
ENSMUSG00000054256	Msi1	890.471	-1.08	0.00397813	17.298	8.185
ENSMUSG00000024420	Zfp521	504.227	1.29	0.00406805	3.452	8.453
ENSMUSG00000020354	Sgcd	63.8992	1.46	0.0041204	0.342	0.942
ENSMUSG00000047261	Gap43	38.3262	1.62	0.00412237	1.034	3.143
ENSMUSG00000100707	Gm28523	48.7063	1.34	0.00415048	1.449	3.642
ENSMUSG00000044628	Rnf208	175.046	-1.14	0.00429775	14.989	6.791
ENSMUSG00000039081	Zfp503	757.318	1.57	0.0043929	7.522	22.293
ENSMUSG00000045498	Pcdhb3	98.7804	1.23	0.00441661	1.293	3.036
ENSMUSG00000049555	Tmie	41.5716	-1.42	0.00447743	1.626	0.604
ENSMUSG00000052852	Reep1	2061.08	-1.19	0.00451367	57.785	25.412
ENSMUSG00000032452	Clstn2	126.578	1.18	0.00455499	1.129	2.563
ENSMUSG00000052726	Kcnt2	49.7337	1.74	0.00459314	0.274	0.908
ENSMUSG00000058488	Kl	25.5475	-1.47	0.00463957	0.334	0.121
ENSMUSG00000021719	Rgs7bp	231.838	1.65	0.00472008	1.317	4.121
ENSMUSG00000045613	Chrm2	194.78	1.77	0.00472397	1.215	4.126
ENSMUSG00000079355	Ackr4	245.928	1.54	0.00482786	1.948	5.64
ENSMUSG00000057948	Unc13d	40.9529	-1.05	0.00482786	0.98	0.473
ENSMUSG00000043251	Exoc3l	316.477	-1.32	0.00486636	10.153	4.071
ENSMUSG00000020325	Fstl3	555.426	-1.04	0.00486636	25.389	12.317
ENSMUSG00000054074	Skida1	200.179	1.05	0.004929	2.199	4.544
ENSMUSG00000034275	Igsf9b	1050.36	-1.52	0.004929	7.752	2.696
ENSMUSG00000023827	Agpat4	417.173	-1.1	0.00495716	17.496	8.141
ENSMUSG00000100309	Gm6644	15.1865	-1.75	0.00531765	2.038	0.613
ENSMUSG00000031785	Adgrg1	2660.64	-1.26	0.00531765	57.427	24.038
ENSMUSG00000097684	Gm26645	35.9052	1.16	0.00531765	1.406	3.123
ENSMUSG00000030849	Fgfr2	784.846	1.45	0.00533679	3.381	9.233
ENSMUSG00000061082	Plac1	70.5434	-1.86	0.00533679	6.58	1.813
ENSMUSG00000118202	C030017B01Rik	81.29	1.32	0.00537175	1.188	2.975
ENSMUSG00000056758	Hmga2	78.655	1.86	0.00549572	0.416	1.512
ENSMUSG00000024043	Arhgap28	649.089	1.02	0.00552837	6.63	13.406
ENSMUSG00000068617	Efcab1	59.0485	1.41	0.00552879	0.607	1.605
ENSMUSG00000031428	Zcchc18	123.466	1.48	0.00553358	1.108	3.095
ENSMUSG00000021185	Dglucy	64.6273	1.3	0.00554409	0.673	1.66
ENSMUSG00000031698	Mylk3	50.9644	-1.35	0.00555592	1.42	0.555
ENSMUSG00000026627	Pacc1	1170.2	-1.26	0.00557831	61.011	25.468
ENSMUSG00000036185	Sapcd1	121.209	1.3	0.0055801	5.662	13.909
ENSMUSG00000027536	Chmp4c	248.394	-1.33	0.00567966	2.925	1.163
ENSMUSG00000070529	Wfdc10	191.068	-1.57	0.00573618	51.717	17.376
ENSMUSG00000037110	Ralgapa2	536.191	-1.12	0.00579701	3.242	1.489
ENSMUSG00000000416	Cttnbp2	122.89	1.09	0.00581264	0.741	1.57
ENSMUSG00000030084	Plxna1	5427.44	-1.36	0.00587576	71.625	27.874
ENSMUSG00000034258	Flvcr2	383.343	-1.52	0.00590788	13.457	4.702
ENSMUSG00000058656	Samd12	58.7907	1.61	0.00590788	0.26	0.792
ENSMUSG00000006457	Actn3	68.7358	1	0.00590788	1.308	2.625
ENSMUSG00000027954	Efna1	112.048	1.04	0.00592692	3.333	6.83
ENSMUSG00000001642	Akr1b3	672.435	-1.08	0.0059912	9.033	4.28
ENSMUSG00000027452	Acss1	309.783	-1.53	0.00599461	9.255	3.201
ENSMUSG00000036381	P2ry14	34.7984	1.2	0.00600981	0.158	0.364
ENSMUSG00000031749	St3gal2	1749.02	-1.15	0.00601039	39.685	17.904
ENSMUSG00000051537	Gm5124	63.7685	1.32	0.00601039	1.105	2.755
ENSMUSG00000028270	Gbp2	78.4832	1.15	0.00607487	1.612	3.566
ENSMUSG00000021759	Plpp1	287.653	1.02	0.00616761	9	18.283
ENSMUSG00000030134	Rasgef1a	17.0306	1.56	0.00618195	0.213	0.629
ENSMUSG00000052364	B630019K06Rik	388.597	-1.23	0.00634371	17.512	7.459
ENSMUSG00000050587	Lrrc4c	77.7446	2.18	0.00635207	0.507	2.282
ENSMUSG00000042599	Kdm7a	2262.92	-1.17	0.00635207	25.884	11.464
ENSMUSG00000032334	Loxl1	1670.8	1.07	0.00635207	27.168	56.947
ENSMUSG00000092074	Dynlt1a	220.777	-1.29	0.00635207	6.1	2.488
ENSMUSG00000002100	Mybpc3	152.45	-1.58	0.00639219	4.558	1.52
ENSMUSG00000027199	Gatm	402.615	-1.7	0.00639219	17.042	5.227
ENSMUSG00000030124	Lag3	69.7098	1.36	0.00639219	1.539	3.948
ENSMUSG00000001247	Lsr	998.575	-1.42	0.00639219	55.516	20.795
ENSMUSG00000032511	Scn5a	81.2466	1.18	0.00639219	0.472	1.067
ENSMUSG00000026107	Nabp1	1047.96	-1.25	0.00648511	14.423	6.046
ENSMUSG00000100158	Gm28119	54.2743	1.17	0.00651072	9.318	20.912
ENSMUSG00000062794	Zfp599	77.6869	-1.07	0.00655108	2.438	1.17
ENSMUSG00000097006	9530082P21Rik	49.0802	1.17	0.00655108	0.517	1.165
ENSMUSG00000005686	Ampd3	261.05	1.39	0.00667241	2.126	5.575
ENSMUSG00000085667	Gm12992	157.748	-1.12	0.00686189	3.058	1.4
ENSMUSG00000085246	Gm15893	24.9034	-1.61	0.00686425	1.993	0.658
ENSMUSG00000041362	Shtn1	451.244	-1.23	0.00686425	8.505	3.63
ENSMUSG00000074785	Plxnc1	1343.66	-1.48	0.00689891	19.647	7.065
ENSMUSG00000047787	Flrt1	648.137	-1.17	0.00689891	12.677	5.644
ENSMUSG00000100510	Hand2os1	23.4793	3.22	0.006925	0.03	0.274
ENSMUSG00000035948	Acss3	369.15	1.02	0.006925	2.816	5.699
ENSMUSG00000085180	AI838599	100.46	1.35	0.00699831	1.109	2.82
ENSMUSG00000017466	Timp2	6050.81	1	0.00699831	85.919	171.866
ENSMUSG00000022390	Zc3h7b	6159.28	-1.15	0.00701809	70.114	31.662
ENSMUSG00000082809	Gm14150	40.9743	-3.14	0.00705814	4.511	0.512
ENSMUSG00000101693	Gm19461	26.7494	1.52	0.00715359	0.333	0.962
ENSMUSG00000042155	Klhl23	4935.28	-1.45	0.00715359	121.82	44.51
ENSMUSG00000060843	Ctnna3	39.2511	-1.56	0.00717	0.674	0.227
ENSMUSG00000005357	Slc1a6	97.996	-1.8	0.00717	5.875	1.683
ENSMUSG00000037664	Cdkn1c	2889.2	1.42	0.00720778	63.915	171.278
ENSMUSG00000073433	Arhgdig	366.083	-1.41	0.00730045	28.214	10.587
ENSMUSG00000034872	Gipc3	86.9159	-1.48	0.00730048	3.016	1.081
ENSMUSG00000049001	Ndnf	429.316	2.58	0.00735209	1.01	6.036
ENSMUSG00000036095	Dgkb	22.9304	1.48	0.00735209	0.089	0.246
ENSMUSG00000021340	Gpld1	111.52	1.1	0.00735209	1.085	2.333
ENSMUSG00000034663	Bmp2k	1454.66	-1.11	0.00747032	19.451	9.022
ENSMUSG00000021390	Ogn	5703.67	1.18	0.00754229	112.992	255.954
ENSMUSG00000038508	Gdf15	54.9561	-1.42	0.00762502	3.584	1.341
ENSMUSG00000004267	Eno2	158.949	1.08	0.00772016	1.799	3.808
ENSMUSG00000040659	Efhd2	1731.76	-1.21	0.00780498	84.369	36.354
ENSMUSG00000010154	Spire2	63.5701	-1.65	0.00788188	3.186	1.017
ENSMUSG00000032226	Gcnt3	13.54	-1.95	0.00791307	0.415	0.108
ENSMUSG00000032300	1700017B05Rik	2361.25	-1.12	0.00793177	51.235	23.632
ENSMUSG00000041245	Wnk3	633.269	-1.2	0.00794668	6.923	3.004
ENSMUSG00000005373	Mlxipl	414.939	-1.6	0.00798802	9.352	3.085
ENSMUSG00000053522	Lgals7	337.091	-1.26	0.00801799	42.614	17.744
ENSMUSG00000033722	BC034090	1819.16	-1.25	0.00809859	25.868	10.857
ENSMUSG00000116656	Gm49708	50.3623	-6.28	0.00809859	4.272	0.055
ENSMUSG00000031831	Dnaaf1	54.7151	-1.52	0.0082085	2.386	0.834
ENSMUSG00000027784	Ppm1l	1195.11	-1.11	0.00849951	12.909	5.99
ENSMUSG00000037493	Cib2	46.7746	1.05	0.00868875	1.761	3.657
ENSMUSG00000096847	Tmem151b	53.9223	1.16	0.00868875	0.57	1.28
ENSMUSG00000036570	Fxyd1	138.223	1.01	0.00892133	3.478	7.017
ENSMUSG00000029309	Sparcl1	7922.66	1.21	0.00893959	135.369	312.377
ENSMUSG00000059857	Ntng1	45.8356	1.24	0.00900956	0.276	0.647
ENSMUSG00000049608	Gpr55	39.9381	-1.8	0.00906347	1.385	0.396
ENSMUSG00000048004	Tmem196	92.1301	1.5	0.00906347	0.827	2.343
ENSMUSG00000023000	Dhh	1765.46	-1.53	0.00906347	49.469	17.146
ENSMUSG00000075707	Dio3	31.0532	1.5	0.00908175	0.664	1.875
ENSMUSG00000060882	Kcnd2	104.708	1.64	0.00915468	0.822	2.552
ENSMUSG00000019929	Dcn	11580.3	1.36	0.00915468	92.105	237.142
ENSMUSG00000043008	Klhl6	49.6957	1	0.00915891	1.057	2.105
ENSMUSG00000116838	Gm6475	36.5817	1.27	0.00915891	0.921	2.215
ENSMUSG00000113796	Gm36426	25.6783	-1.68	0.0091627	1.805	0.57
ENSMUSG00000021223	Papln	307.163	1.2	0.00932295	2.745	6.303
ENSMUSG00000040258	Nxph4	21.6999	-2.13	0.00936315	1.753	0.398
ENSMUSG00000032484	Ngp	116.476	-5.61	0.00940391	15.502	0.318
ENSMUSG00000042770	Hebp1	52.0777	1.04	0.00940941	0.766	1.564
ENSMUSG00000053552	Ebf4	179.61	1.06	0.0095451	2.996	6.217
ENSMUSG00000029816	Gpnmb	19.3361	2.92	0.0095451	0.059	0.434
ENSMUSG00000029675	Eln	8136.4	1.22	0.0096498	50.061	116.71
ENSMUSG00000020908	Myh3	21.5443	1.47	0.00965343	0.156	0.435
ENSMUSG00000020108	Ddit4	1432.41	-1	0.00968491	90.357	45.116
ENSMUSG00000029999	Tgfa	324.673	-1.1	0.00982272	5.667	2.637
ENSMUSG00000023232	Serinc2	59.7785	1.96	0.00991796	0.878	3.4
ENSMUSG00000032724	Abtb2	311.945	-1.4	0.00993723	6.222	2.362
ENSMUSG00000030218	Mgp	895.11	1.08	0.00998527	40.279	84.888
ENSMUSG00000058979	Hdhd5	675.445	-1.2	0.0100418	17.842	7.749
ENSMUSG00000035131	Brinp3	112.178	1.79	0.0100437	0.597	2.062
ENSMUSG00000039904	Gpr37	1164.67	-1.49	0.0100437	23.5	8.358
ENSMUSG00000033227	Wnt6	1159.02	-1.21	0.0101255	61.233	26.531
ENSMUSG00000003746	Man1a	463.275	1.33	0.0101255	2.266	5.705
ENSMUSG00000021638	Ocln	579.716	-1.04	0.0102043	15.329	7.462
ENSMUSG00000085766	2810430I11Rik	46.9079	1.15	0.0104	0.712	1.567
ENSMUSG00000028836	Slc30a2	761.106	-1.32	0.0105331	25.3	10.146
ENSMUSG00000073207	Ccdc160	265.226	-1.45	0.0105556	20.977	7.684
ENSMUSG00000020335	Zfp354b	44.0824	1.12	0.0105704	0.798	1.735
ENSMUSG00000053886	Sh2d4a	317.52	-1.29	0.0106018	13.726	5.629
ENSMUSG00000031111	Igsf1	59.4231	1.22	0.0106234	0.511	1.199
ENSMUSG00000036856	Wnt4	259.996	1.31	0.0106283	2.965	7.325
ENSMUSG00000056054	S100a8	132.661	-3.28	0.0108303	28.775	2.953
ENSMUSG00000040046	Tph1	24.5964	1.54	0.0108341	0.169	0.493
ENSMUSG00000040891	Foxa3	16.9471	-1.58	0.0108404	1.035	0.346
ENSMUSG00000022494	Shisa9	131.993	1.52	0.0108404	1.083	3.096
ENSMUSG00000031273	Col4a6	138.411	1.22	0.0109345	0.866	2.015
ENSMUSG00000068587	Mgam	96.6328	1.67	0.0109718	0.318	1.008
ENSMUSG00000033595	Lgi3	107.147	1.1	0.0110117	1.454	3.108
ENSMUSG00000056071	S100a9	83.02	-3.49	0.01106	24.242	2.156
ENSMUSG00000064023	Klk8	35.9882	1.29	0.0111442	1.13	2.749
ENSMUSG00000026399	Cd55	347.869	1.22	0.0113495	3.576	8.322
ENSMUSG00000018919	Tm4sf5	48.9091	1.07	0.0114667	2.334	4.882
ENSMUSG00000020427	Igfbp3	2732.02	1.47	0.0116741	38.374	106.505
ENSMUSG00000114892	Gm5463	50.1891	-1.81	0.0116967	3.606	1.025
ENSMUSG00000004902	Slc25a18	52.5758	-1.66	0.0117023	3.471	1.095
ENSMUSG00000041417	Pik3r1	2373.25	1.27	0.0117498	11.431	27.652
ENSMUSG00000030737	Slco2b1	72.366	1	0.0117592	0.672	1.344
ENSMUSG00000020090	Npffr1	14.1387	1.5	0.0117829	0.177	0.498
ENSMUSG00000046768	Rhoj	1139.74	1.02	0.0117829	9.623	19.553
ENSMUSG00000022144	Gdnf	534.326	-1.55	0.0117829	18.01	6.13
ENSMUSG00000010175	Prox1	87.2117	1.32	0.0118357	0.494	1.231
ENSMUSG00000043458	Pcdhb12	70.9534	1.02	0.0118573	1.28	2.602
ENSMUSG00000020272	Stk10	309.589	-1.1	0.0118839	6.75	3.157
ENSMUSG00000047496	Rnf152	236.847	-1.22	0.01189	3.221	1.387
ENSMUSG00000040829	Zmynd15	74.6047	1	0.0119565	0.933	1.875
ENSMUSG00000036523	Greb1	507.808	-1.03	0.0120003	5.91	2.889
ENSMUSG00000029848	Stra8	74.7706	1.16	0.0122645	2.134	4.749
ENSMUSG00000062296	Trank1	7535.06	-1.51	0.012362	70.489	24.816
ENSMUSG00000023047	Amhr2	1024.82	-1.45	0.0124992	62.076	22.764
ENSMUSG00000026532	Spta1	73.8633	-2.28	0.0125155	1.049	0.216
ENSMUSG00000011171	Vipr2	89.0948	1.4	0.0125155	0.915	2.398
ENSMUSG00000027457	Snph	67.9401	-1.1	0.0125442	0.98	0.454
ENSMUSG00000029826	Zc3hav1	1234.67	-1.01	0.0125551	21.009	10.432
ENSMUSG00000043518	Rai2	102.668	1.49	0.0125724	1.864	5.227
ENSMUSG00000069855	Slc47a2	140.366	-2	0.0126779	7.696	1.928
ENSMUSG00000024186	Rgs11	522.684	-1.23	0.0127227	14.474	6.153
ENSMUSG00000099143	Gm27483	40.0051	1.42	0.0127427	25.443	68.081
ENSMUSG00000028332	Hemgn	21.7025	-3.32	0.0128164	1.305	0.129
ENSMUSG00000044250	Pced1b	468.817	-1.23	0.0128657	24.814	10.606
ENSMUSG00000048251	Bcl11b	150.204	-1.16	0.0129399	2.123	0.951
ENSMUSG00000022061	Nkx3-1	404.416	-1.52	0.0131924	15.59	5.42
ENSMUSG00000036596	Cpz	145.061	1.31	0.0132128	3.094	7.631
ENSMUSG00000030268	Bcat1	89.0598	1.76	0.0132128	0.362	1.223
ENSMUSG00000097960	A330074K22Rik	50.6841	1.02	0.0132726	1.119	2.261
ENSMUSG00000022887	Masp1	402.911	-2.16	0.0132726	5.555	1.246
ENSMUSG00000042417	Ccno	15.9911	1.52	0.0133278	0.271	0.768
ENSMUSG00000022324	Matn2	1212.01	1.23	0.0133278	9.622	22.499
ENSMUSG00000079020	Slc45a4	1790.18	-1.04	0.0134292	23.579	11.498
ENSMUSG00000020023	Tmcc3	2269.45	-1.27	0.0135949	37.256	15.406
ENSMUSG00000038677	Scube3	313.138	1.29	0.0136427	1.707	4.17
ENSMUSG00000054863	Tafa5	428.052	-1.26	0.0138227	17.234	7.198
ENSMUSG00000025355	Mmp19	321.007	1.05	0.0138459	4.907	10.174
ENSMUSG00000090863	A530084C06Rik	17.2255	-1.94	0.0138626	0.709	0.185
ENSMUSG00000017057	Il13ra1	725.487	1.19	0.0139721	9.875	22.566
ENSMUSG00000022270	Retreg1	220.763	1.02	0.0139962	2.927	5.92
ENSMUSG00000051279	Gdf6	60.9105	1.6	0.0141652	0.711	2.152
ENSMUSG00000000632	Sez6	65.4347	-1.23	0.0143661	1.318	0.561
ENSMUSG00000021260	Hhipl1	110.856	1.48	0.014375	0.869	2.417
ENSMUSG00000055717	Slain1	234.151	-1.42	0.014426	8.611	3.224
ENSMUSG00000055976	Cldn23	22.5565	1.71	0.0147558	0.47	1.556
ENSMUSG00000070720	Tmem200b	702.611	-1.52	0.0148621	58.594	20.418
ENSMUSG00000062380	Tubb3	456.936	-1.35	0.014896	29.158	11.443
ENSMUSG00000085084	4930570G19Rik	26.766	1.09	0.0150498	0.343	0.721
ENSMUSG00000026452	Syt2	203.101	-1.62	0.0150907	3.331	1.083
ENSMUSG00000036198	Arhgap36	30.8445	1.59	0.0151056	0.374	1.123
ENSMUSG00000082450	Mageb7-ps	136.055	-1.7	0.0152838	16.581	5.113
ENSMUSG00000096883	Shisa8	196.398	-1.67	0.0153091	8.93	2.813
ENSMUSG00000028003	Lrat	67.2285	1.55	0.0153387	0.532	1.554
ENSMUSG00000068227	Il2rb	38.5204	1.74	0.0155234	0.346	1.145
ENSMUSG00000034730	Adgrb1	45.1223	1.11	0.0155545	0.327	0.71
ENSMUSG00000026574	Dpt	2081.77	1.3	0.0155676	57.963	142.466
ENSMUSG00000087143	A830082K12Rik	49.217	1.31	0.0155676	0.285	0.704
ENSMUSG00000000631	Myo18a	1926.5	-1.12	0.0156897	13.67	6.269
ENSMUSG00000038195	Rilp	42.1966	-1.17	0.015716	3.068	1.356
ENSMUSG00000052135	Foxo6	553.99	-1.44	0.0157788	25.678	9.486
ENSMUSG00000041741	Pde3a	654.079	1.19	0.0158421	2.594	5.929
ENSMUSG00000017737	Mmp9	120.844	-1.31	0.0159343	4.038	1.63
ENSMUSG00000060204	Slc10a4l	26.4137	-2.89	0.0159434	1.979	0.266
ENSMUSG00000019888	Mgat4c	46.0372	1.32	0.0159434	0.204	0.511
ENSMUSG00000038738	Shank1	82.7094	1.2	0.016084	0.397	0.909
ENSMUSG00000018339	Gpx3	945.718	1.47	0.0160964	23.02	63.562
ENSMUSG00000083695	Rnf138rt1	19.8928	-1.9	0.0160964	2.186	0.587
ENSMUSG00000026131	Dst	7523.52	-1.19	0.0161503	20.855	9.15
ENSMUSG00000005465	Il27ra	61.465	1.04	0.0162345	0.955	1.965
ENSMUSG00000086996	4933416E14Rik	14.4693	-2.22	0.0162345	1.019	0.22
ENSMUSG00000030554	Synm	1257.85	-1.48	0.0163149	19.361	6.957
ENSMUSG00000037379	Spon2	343.387	1.39	0.0164405	5.349	13.991
ENSMUSG00000090925	1810064F22Rik	53.1476	-1.15	0.0164765	2.21	0.995
ENSMUSG00000063952	Brpf3	2202.43	-1.09	0.0164782	28.736	13.506
ENSMUSG00000022464	Slc38a4	980.076	1.03	0.0164807	12.573	25.605
ENSMUSG00000079037	Prnp	1450.12	1.02	0.01654	33.922	68.807
ENSMUSG00000003420	Fcgrt	1132.17	1.01	0.0166312	29.727	59.675
ENSMUSG00000046916	Myct1	86.8673	1.11	0.0166862	1.604	3.464
ENSMUSG00000007682	Dio2	73.7129	1.7	0.0167217	0.497	1.607
ENSMUSG00000027777	Schip1	25.0948	-1.56	0.0168529	0.609	0.207
ENSMUSG00000023034	Nr4a1	837.292	-1.34	0.0168529	28.388	11.218
ENSMUSG00000051159	Cited1	400.175	-2.18	0.0168529	31.024	6.845
ENSMUSG00000028488	Sh3gl2	477.191	-1.45	0.0168672	8.843	3.247
ENSMUSG00000054252	Fgfr3	125.912	1.04	0.0169007	0.955	1.964
ENSMUSG00000083956	Gm12361	16.6911	-2.66	0.0170934	2.292	0.362
ENSMUSG00000041000	Trim62	1522.93	-1.36	0.0170977	36.24	14.165
ENSMUSG00000029661	Col1a2	24538.1	1.04	0.0172447	107.275	220.499
ENSMUSG00000031137	Fgf13	294.752	-1.16	0.0172447	8.408	3.765
ENSMUSG00000031825	Crispld2	1240.29	1.1	0.0172796	13.707	29.389
ENSMUSG00000075410	Prcd	89.0293	-1.31	0.0175708	6.872	2.761
ENSMUSG00000024867	Pip5k1b	80.034	-1.06	0.0176458	2.223	1.07
ENSMUSG00000031853	Map3k21	2196.11	-1.43	0.0178905	46.693	17.337
ENSMUSG00000031548	Sfrp1	8504.3	1.47	0.0180828	85.746	237.121
ENSMUSG00000037169	Mycn	766.711	-1.02	0.0181673	25.879	12.744
ENSMUSG00000022790	Igsf11	448.778	-1.3	0.0181836	11.784	4.795
ENSMUSG00000026043	Col3a1	39630.4	1.24	0.0182019	198.87	471.26
ENSMUSG00000039542	Ncam1	1244.23	1.2	0.0182053	7.243	16.594
ENSMUSG00000027792	Bche	735.414	1.02	0.0182817	5.975	12.133
ENSMUSG00000021055	Esr2	56.7025	-1.69	0.0183416	2.134	0.66
ENSMUSG00000031409	Tceal6	28.6581	-1.39	0.01853	3.093	1.177
ENSMUSG00000024776	Stambpl1	112.754	-1.03	0.0185542	2.26	1.107
ENSMUSG00000046182	Gsg1l	466.834	-1.36	0.0187663	14.229	5.523
ENSMUSG00000054072	Iigp1	92.9159	1.56	0.0188975	0.672	1.977
ENSMUSG00000037126	Psd	145.67	1.21	0.0189295	0.957	2.21
ENSMUSG00000022665	Ccdc80	2240.28	1.07	0.0192358	27.966	58.652
ENSMUSG00000058794	Nfe2	45.0824	-1.48	0.019331	1.843	0.661
ENSMUSG00000045629	Sh3tc2	821.993	-1.24	0.019331	16.539	7.005
ENSMUSG00000009097	Tbx1	66.8688	1.93	0.0193456	0.655	2.501
ENSMUSG00000037225	Fgf2	1599.82	1.09	0.0194041	12.489	26.666
ENSMUSG00000036887	C1qa	330.203	1.35	0.0194112	14.846	37.855
ENSMUSG00000004359	Spic	38.5905	-1.38	0.0194217	1.205	0.463
ENSMUSG00000020151	Ptprr	20.6293	-1.39	0.0194217	0.417	0.16
ENSMUSG00000034613	Ppm1h	108.983	1.16	0.0197808	0.549	1.22
ENSMUSG00000020877	Scrn2	385.961	-1.13	0.0197808	21.445	9.805
ENSMUSG00000073514	Dok6	26.7092	1.45	0.0198219	0.086	0.235
ENSMUSG00000028217	Cdh17	26.9769	-1.35	0.0199355	0.721	0.28
ENSMUSG00000050953	Gja1	10487	-1.31	0.0199355	120.974	48.731
ENSMUSG00000020205	Phlda1	271.208	1.14	0.0200421	6.374	14.041
ENSMUSG00000038555	Reep2	1012.06	-1.39	0.0202213	63.143	24.077
ENSMUSG00000022484	Hoxc10	91.642	1.41	0.0203658	2.178	5.79
ENSMUSG00000026657	Frmd4a	1261.65	-1.06	0.0203663	6.033	2.891
ENSMUSG00000002489	Tiam1	1167.03	-1.04	0.0203663	12.976	6.302
ENSMUSG00000020216	Jsrp1	75.1163	-1.05	0.020379	6.307	3.046
ENSMUSG00000050069	Grem2	1404.6	-1.19	0.0204094	43.249	19.005
ENSMUSG00000022367	Has2	168.189	1.72	0.020437	1.532	5.057
ENSMUSG00000019966	Kitl	4079.27	-1.14	0.0205467	78.738	35.809
ENSMUSG00000060967	Etd	43.9008	-2.53	0.0206299	12.993	2.251
ENSMUSG00000028838	Extl1	123.158	-1.38	0.0206922	3.412	1.306
ENSMUSG00000025732	Mcrip2	200.294	-1.2	0.0206922	17.727	7.71
ENSMUSG00000049577	Zfpm1	714.193	-1.21	0.0207745	23.608	10.233
ENSMUSG00000041301	Cftr	74.5328	1.12	0.0208163	0.503	1.09
ENSMUSG00000091421	Gm4202	107.598	-1.16	0.0208369	16.817	7.548
ENSMUSG00000026235	Epha4	262.032	1.26	0.0215648	1.594	3.806
ENSMUSG00000018927	Ccl6	27.9555	1.69	0.0216255	0.618	1.967
ENSMUSG00000048482	Bdnf	31.3244	1.06	0.0217054	0.269	0.567
ENSMUSG00000020388	Pdlim4	712.777	-1.1	0.0217327	31.488	14.727
ENSMUSG00000022636	Alcam	1352.79	1.37	0.0217846	8.811	22.721
ENSMUSG00000057604	Lmcd1	130.047	1.12	0.0218307	3.939	8.538
ENSMUSG00000037405	Icam1	200.437	1.1	0.021905	2.427	5.203
ENSMUSG00000022629	Kif21a	398.154	-1.11	0.0220395	6.981	3.224
ENSMUSG00000049971	Glt1d1	13.4869	1.46	0.0221167	0.135	0.376
ENSMUSG00000035189	Ano4	29.0351	-1.15	0.0221167	0.458	0.206
ENSMUSG00000024548	Setbp1	1007.73	1.14	0.0222968	5.236	11.57
ENSMUSG00000023224	Serping1	2216.77	1.09	0.022378	50.683	107.574
ENSMUSG00000044583	Tlr7	63.9486	1.22	0.022378	0.782	1.818
ENSMUSG00000086591	Dnah2os	31.432	1.14	0.0223942	1.894	4.18
ENSMUSG00000044667	Plppr4	481.988	-1.44	0.0224243	8.185	3.013
ENSMUSG00000061462	Obscn	50.0659	1.09	0.0224243	0.09	0.192
ENSMUSG00000021876	Rnase4	1358.19	1.05	0.0224432	44.772	92.941
ENSMUSG00000058056	Palld	1439.74	1.03	0.0228442	7.62	15.599
ENSMUSG00000031861	Lpar2	665.455	-1	0.0228442	11.661	5.824
ENSMUSG00000024268	Celf4	76.07	1.11	0.0228442	0.466	1.005
ENSMUSG00000058153	Sez6l	27.1088	2.1	0.0230656	0.141	0.6
ENSMUSG00000029832	Nfe2l3	65.9269	1.62	0.0230757	0.908	2.773
ENSMUSG00000022439	Parvg	22.7789	1.46	0.023363	0.329	0.894
ENSMUSG00000036362	P2ry13	51.9705	1.19	0.0233746	1.039	2.373
ENSMUSG00000001506	Col1a1	50154.4	1.15	0.0233746	394.909	873.536
ENSMUSG00000025492	Ifitm3	382.075	1.26	0.0235643	27.603	65.934
ENSMUSG00000005148	Klf5	256.484	1.28	0.0236393	2.393	5.792
ENSMUSG00000015090	Ptgds	197.108	-1.06	0.0243532	13.389	6.451
ENSMUSG00000031284	Pak3	1573.32	-1.15	0.0244662	18.833	8.506
ENSMUSG00000097604	Gm17322	14.3526	-1.36	0.0245946	0.793	0.305
ENSMUSG00000063594	Gng8	96.1493	1.05	0.0246119	3.417	7.069
ENSMUSG00000027574	Nkain4	53.3508	1.25	0.0248299	2.125	5.022
ENSMUSG00000068122	Agtr2	5313.02	1.18	0.0249243	81.203	183.943
ENSMUSG00000034674	Tdg	354.761	-1.21	0.0249452	7.645	3.312
ENSMUSG00000019122	Ccl9	23.5681	1.82	0.0249452	0.285	1
ENSMUSG00000060534	Dcc	349.409	1.98	0.0251079	0.888	3.516
ENSMUSG00000035891	Cerk	1216.49	-1.01	0.0251732	28.036	13.925
ENSMUSG00000043333	Rhbdl2	17.1852	1.19	0.0254018	0.284	0.645
ENSMUSG00000046668	Cxxc5	2019.78	-1.05	0.0254018	75.215	36.237
ENSMUSG00000028558	Calr4	67.6011	-1.09	0.025484	3.028	1.421
ENSMUSG00000058740	Kcnt1	794.524	-1.12	0.0255361	9.518	4.365
ENSMUSG00000063063	Ctnna2	303.672	-1.55	0.0258246	5.405	1.85
ENSMUSG00000037509	Arhgef4	658.078	-1.43	0.0258558	8.077	3
ENSMUSG00000047281	Sfn	61.1756	1.72	0.0258558	1.469	4.826
ENSMUSG00000022802	Lmln	570.077	-1.19	0.025882	10.113	4.419
ENSMUSG00000074457	S100a16	440.708	1.43	0.0259878	12.24	32.998
ENSMUSG00000106022	Gm42929	30.2297	-1.05	0.0260019	2.642	1.259
ENSMUSG00000021221	Dpf3	44.872	-1.33	0.026119	1.261	0.502
ENSMUSG00000026938	Fcna	47.0568	2.02	0.0261411	1.129	4.555
ENSMUSG00000103486	Gm10657	17.4093	1.33	0.0262843	0.798	2.005
ENSMUSG00000041757	Plekha6	285.385	1.33	0.0263522	1.076	2.704
ENSMUSG00000035179	Ppp1r32	13.3736	1.43	0.0264187	0.363	0.981
ENSMUSG00000032878	Ccdc85a	31.6263	1.06	0.0264564	0.246	0.507
ENSMUSG00000027832	Ptx3	121.239	1.7	0.026764	1.768	5.735
ENSMUSG00000097910	5033428I22Rik	30.8789	2.04	0.027021	0.092	0.376
ENSMUSG00000041836	Ptpre	285.468	-1.12	0.0270825	3.184	1.461
ENSMUSG00000037129	Tmprss13	252.504	-2.05	0.0270825	10.402	2.514
ENSMUSG00000021365	Nedd9	2918.44	-1.01	0.0270825	50.713	25.261
ENSMUSG00000086451	4933431K23Rik	28.7405	1.13	0.0272028	0.278	0.616
ENSMUSG00000037358	Dipk2b	27.5615	1.1	0.027204	0.419	0.888
ENSMUSG00000015812	Gnrh1	17.7184	-1.46	0.027535	3.373	1.208
ENSMUSG00000054690	Emcn	84.1988	1.21	0.0275587	0.781	1.803
ENSMUSG00000054545	Ugt1a6a	20.8935	1.15	0.0275662	0.25	0.554
ENSMUSG00000102091	Olfr1034	14.162	1.3	0.0276267	0.139	0.342
ENSMUSG00000085601	Gm4969	77.0233	1.2	0.027654	0.827	1.896
ENSMUSG00000021835	Bmp4	254.965	1.19	0.0276558	5.735	13.09
ENSMUSG00000100706	Gm19744	29.5141	1.08	0.0281978	0.269	0.572
ENSMUSG00000025892	Gria4	289.38	2.12	0.0282111	1.426	6.192
ENSMUSG00000093388	Gm22655	34.6393	-1.96	0.0283703	47.652	12.239
ENSMUSG00000024617	Camk2a	117.309	1.29	0.0285612	0.757	1.851
ENSMUSG00000029843	Slc13a4	23.458	1.36	0.0286252	0.243	0.617
ENSMUSG00000050164	Mchr1	42.7325	1.25	0.0286273	0.958	2.283
ENSMUSG00000003863	Ppfia3	55.6325	-1.28	0.0286972	0.828	0.341
ENSMUSG00000026042	Col5a2	4078.52	1.08	0.0287602	22.676	47.908
ENSMUSG00000071537	Klrg2	14.2861	1.23	0.0288004	0.206	0.487
ENSMUSG00000067220	Cnga1	44.2931	-2.18	0.0288339	0.952	0.21
ENSMUSG00000019990	Pde7b	93.9696	1.18	0.0288339	0.384	0.869
ENSMUSG00000019906	Lin7a	68.609	1.35	0.0289176	0.969	2.471
ENSMUSG00000024366	Gfra3	17.1962	1.69	0.028918	0.339	1.091
ENSMUSG00000037541	Shank2	493.244	-1.05	0.0289539	4.962	2.39
ENSMUSG00000025498	Irf7	56.7552	1.03	0.0290025	0.819	1.676
ENSMUSG00000053368	Rxfp2	65.2719	3.16	0.0291582	0.192	1.712
ENSMUSG00000030657	Xylt1	858.203	-1.08	0.0291582	10.027	4.733
ENSMUSG00000066361	Serpina3c	122.22	1.02	0.0294389	3.03	6.137
ENSMUSG00000062960	Kdr	647.495	1.01	0.0294677	3.948	7.953
ENSMUSG00000109714	Gm35021	28.9839	1.46	0.0297261	0.341	0.945
ENSMUSG00000063873	Slc24a3	547.367	1.04	0.0297334	6.519	13.387
ENSMUSG00000006574	Slc4a1	105.221	-4.07	0.0299661	3.371	0.2
ENSMUSG00000079598	Clec2l	36.6822	1.12	0.0300975	1.276	2.786
ENSMUSG00000024818	Slc25a45	299.588	-1.02	0.0307848	12.056	5.948
ENSMUSG00000049551	Fzd9	51.0771	-1.02	0.030789	2.484	1.213
ENSMUSG00000062591	Tubb4a	75.3089	1.18	0.0311395	1.721	3.889
ENSMUSG00000029419	Ajm1	37.4537	1.39	0.0315172	0.344	0.895
ENSMUSG00000022408	Fam83f	75.8487	-1.19	0.0315172	2.929	1.277
ENSMUSG00000031162	Gata1	32.7743	-1.9	0.0315172	1.76	0.472
ENSMUSG00000031323	Dmrtc1a	30.6647	1.24	0.031601	1.093	2.574
ENSMUSG00000051727	Kctd14	3765.51	-1.7	0.0316369	185.953	57.432
ENSMUSG00000024679	Ms4a6d	14.7253	1.25	0.0319133	0.416	0.993
ENSMUSG00000002985	Apoe	3886.36	1.09	0.0321577	96.228	205.489
ENSMUSG00000051000	Fam160a1	53.6667	1.01	0.0322031	0.561	1.123
ENSMUSG00000035314	Gdpd5	103.316	1.05	0.0323451	0.831	1.713
ENSMUSG00000027460	Angpt4	44.9395	2.09	0.032499	0.612	2.583
ENSMUSG00000040562	Gstm2	5973.36	-1.08	0.032499	401.102	189.415
ENSMUSG00000108934	Gm44732	29.0932	1.64	0.032499	1.855	5.75
ENSMUSG00000074896	Ifit3	18.6027	1.39	0.032499	0.492	1.278
ENSMUSG00000032034	Kcnj5	57.9197	-1.47	0.0325738	1.508	0.544
ENSMUSG00000069601	Ank3	529.636	1.02	0.0325738	0.834	1.689
ENSMUSG00000039519	Cyp7b1	128.296	1.46	0.0328176	2.621	7.211
ENSMUSG00000020490	Btnl10	16.2547	-1.84	0.0331038	0.438	0.123
ENSMUSG00000039629	Strip2	459.417	-2.01	0.0331058	7.331	1.825
ENSMUSG00000106495	Gm42755	24.0812	-1.72	0.0333004	2.056	0.621
ENSMUSG00000080896	Gm14567	20.6781	-1.85	0.0333135	15.386	4.34
ENSMUSG00000020644	Id2	1937.12	1.24	0.0333396	39.225	92.657
ENSMUSG00000117818	Gm50105	28.7853	-1.21	0.0333396	1.231	0.531
ENSMUSG00000050926	Dcaf12l2	39.2624	1.22	0.0333584	0.681	1.578
ENSMUSG00000079484	Phyhd1	25.6422	1.23	0.0338055	0.482	1.119
ENSMUSG00000045672	Col27a1	659.622	1.16	0.0338055	2.604	5.804
ENSMUSG00000025608	Podxl	1728.96	1.31	0.0338055	15.066	37.226
ENSMUSG00000035279	Ssc5d	488.834	1.33	0.0341452	5.031	12.646
ENSMUSG00000040740	Slc25a34	24.1606	-1.35	0.0341679	1.078	0.424
ENSMUSG00000024013	Fgd2	27.1451	1.31	0.0341679	0.29	0.71
ENSMUSG00000045062	Pcdhb7	163.572	1.09	0.0341679	2.476	5.279
ENSMUSG00000015405	Ace2	98.635	1.13	0.0342277	1.364	2.988
ENSMUSG00000037735	2810032G03Rik	42.0058	1.04	0.0345533	0.72	1.478
ENSMUSG00000026494	Kif26b	170.628	1.63	0.0351329	0.471	1.456
ENSMUSG00000046447	Camk2n1	492.197	1.06	0.0353286	5.965	12.418
ENSMUSG00000118106	AC115752.1	22.8851	-1.16	0.03547	1.149	0.52
ENSMUSG00000031760	Mt3	34.4507	-1.23	0.0356835	3.761	1.603
ENSMUSG00000115970	8430426J06Rik	28.4306	1.06	0.0360651	0.886	1.87
ENSMUSG00000061718	Ppp1r1b	146.402	-1.56	0.0361475	6.201	2.099
ENSMUSG00000028020	Glrb	114.108	1.37	0.0361975	1.137	2.931
ENSMUSG00000043999	Gpr75	17.3205	-1.41	0.0361975	0.713	0.27
ENSMUSG00000004791	Pgf	93.2754	1.04	0.0361975	1.747	3.587
ENSMUSG00000036139	Hoxc9	116.512	1.7	0.0361975	1.878	6.081
ENSMUSG00000107946	Gm44066	16.2911	1.36	0.0362074	1.462	3.748
ENSMUSG00000028883	Sema3a	268.382	1.44	0.0362117	0.868	2.344
ENSMUSG00000031906	Smpd3	138.459	1.44	0.036382	1.187	3.205
ENSMUSG00000029695	Aass	55.362	-1.54	0.0364447	1.792	0.615
ENSMUSG00000012819	Cdh23	813.006	-2.1	0.0367927	6.457	1.509
ENSMUSG00000001313	Rnd2	1036.76	-1.18	0.0368449	60.053	26.421
ENSMUSG00000087413	Gm11266	53.824	1.01	0.0369018	2.339	4.69
ENSMUSG00000108176	Gm43965	15.2614	-1.32	0.0369655	2.291	0.92
ENSMUSG00000023992	Trem2	18.0779	1.84	0.0371634	0.134	0.473
ENSMUSG00000022577	Ly6h	117.145	1.33	0.0373544	1.309	3.291
ENSMUSG00000027859	Ngf	29.1472	1.74	0.0374775	0.762	2.531
ENSMUSG00000027661	Slc2a10	103.133	1.08	0.0376804	1.545	3.25
ENSMUSG00000058145	Adamts17	248.231	1.14	0.0377449	1.659	3.647
ENSMUSG00000026833	Olfm1	295.802	1.09	0.0377569	4.41	9.409
ENSMUSG00000044080	S100a1	83.9217	1.18	0.0377569	6.151	13.92
ENSMUSG00000078963	Hsbp1l1	18.1454	-1.09	0.0379136	1.631	0.777
ENSMUSG00000025314	Ptprj	307.634	1.03	0.0389959	2.009	4.105
ENSMUSG00000104955	1700016F12Rik	17.0429	-1.38	0.0394112	3.131	1.188
ENSMUSG00000040721	Zfhx2	913.883	-1.28	0.0394112	5.92	2.43
ENSMUSG00000103921	Gm5841	23.2712	-1.38	0.0395063	1.28	0.494
ENSMUSG00000030674	Qprt	173.384	1.37	0.0395063	3.045	7.836
ENSMUSG00000041476	Smpx	190.913	-1.27	0.0397647	9.858	4.071
ENSMUSG00000103160	C130012C08Rik	26.2918	1.45	0.0401297	0.319	0.872
ENSMUSG00000027015	Cybrd1	641.575	1.18	0.0404048	6.1	13.846
ENSMUSG00000058135	Gstm1	6697.12	-1.07	0.0404605	510.754	243.904
ENSMUSG00000021198	Unc79	14.9072	-1.41	0.0406782	0.126	0.048
ENSMUSG00000074971	Fibin	582.647	1.02	0.0407035	14.069	28.591
ENSMUSG00000047747	Rnf150	247.894	1.09	0.0411248	0.763	1.624
ENSMUSG00000045733	Sprn	34.8607	1.24	0.0414179	0.511	1.203
ENSMUSG00000104713	Gbp6	26.0858	1.02	0.0416748	0.24	0.488
ENSMUSG00000009772	Nuak2	774.357	-1.21	0.0422761	22.878	9.911
ENSMUSG00000105741	C79130	14.7473	-1.33	0.0422761	0.407	0.163
ENSMUSG00000029084	Cd38	51.8982	1.18	0.0422761	0.68	1.535
ENSMUSG00000049422	Chchd10	743.679	-1.15	0.0423889	54.066	24.308
ENSMUSG00000048281	Dleu7	81.6248	-1.2	0.0423923	6.139	2.682
ENSMUSG00000087516	Tbx3os1	82.0807	1.45	0.04242	1.156	3.146
ENSMUSG00000029471	Camkk2	3058.69	-1.24	0.042442	32.648	13.84
ENSMUSG00000041731	Pgm5	393.565	1.81	0.042442	4.026	14.065
ENSMUSG00000057818	1600029O15Rik	21.7688	-1.94	0.0425035	1.585	0.412
ENSMUSG00000029603	Dtx1	1084.07	-1.21	0.0425707	23.861	10.283
ENSMUSG00000001095	Slc13a2	29.1108	-1.94	0.0426446	1.59	0.413
ENSMUSG00000022900	Ildr1	17.2255	1.81	0.042955	0.149	0.516
ENSMUSG00000027737	Slc7a11	51.9559	1.33	0.0430384	0.177	0.443
ENSMUSG00000029596	Sdsl	43.9651	-1.11	0.043266	3.335	1.539
ENSMUSG00000015947	Fcgr1	17.8698	1.19	0.0433464	0.352	0.794
ENSMUSG00000028871	Rspo1	231.681	1.45	0.0433464	5.321	14.521
ENSMUSG00000022758	P2rx6	39.7465	1.02	0.0433464	0.55	1.102
ENSMUSG00000097532	Gm4349	70.5095	-1.25	0.0435247	3.22	1.353
ENSMUSG00000034570	Inpp5j	40.317	1.42	0.0435247	0.359	0.956
ENSMUSG00000025375	Aatk	68.7035	1.19	0.0435247	0.486	1.106
ENSMUSG00000022489	Pde1b	53.8436	1.07	0.0435247	0.536	1.12
ENSMUSG00000050195	Scd4	42.5941	-1.43	0.0435708	1.371	0.505
ENSMUSG00000081683	Fzd10	93.7762	1.79	0.0437083	1.075	3.714
ENSMUSG00000038059	Smim3	179.254	1.21	0.0437156	1.313	3.044
ENSMUSG00000110823	Gm36799	16.7933	-1.57	0.0437441	0.745	0.251
ENSMUSG00000111831	Gm47064	21.8896	-2.45	0.0437441	3.889	0.71
ENSMUSG00000019767	Ccdc170	17.8813	-1.28	0.0438312	0.551	0.232
ENSMUSG00000028655	Mfsd2a	70.4796	-1.06	0.0441222	3.518	1.681
ENSMUSG00000042499	Hoxd11	94.4588	1.62	0.0442146	0.914	2.809
ENSMUSG00000037754	Ppp1r16b	1082.74	-1.69	0.0442146	15.506	4.814
ENSMUSG00000042353	Frem3	30.5827	-1.19	0.044504	0.554	0.241
ENSMUSG00000039956	Mrap	39.9196	1.2	0.0447581	1.277	2.914
ENSMUSG00000027977	Ndst3	29.7559	1.88	0.0448397	0.107	0.393
ENSMUSG00000036896	C1qc	363.765	1.16	0.0452432	9.685	21.583
ENSMUSG00000028519	Dab1	76.7238	1.09	0.0453998	0.516	1.095
ENSMUSG00000032796	Lama1	550.225	-1.14	0.0455751	6.493	2.94
ENSMUSG00000053310	Nrgn	22.5187	1.22	0.0457059	0.78	1.792
ENSMUSG00000024184	Pdia2	40.6335	-1.56	0.0458379	2.927	0.992
ENSMUSG00000036242	Armh4	299.163	1.1	0.0460445	1.701	3.655
ENSMUSG00000078307	AI593442	22.0716	-1.43	0.0460992	0.46	0.169
ENSMUSG00000083798	Gm14584	40.9566	-1.93	0.0465247	8.459	2.214
ENSMUSG00000038352	Arl5c	37.3608	1.12	0.0468942	0.945	2.047
ENSMUSG00000022438	Parvb	188.993	1.13	0.0469111	2.226	4.878
ENSMUSG00000041046	Ramp3	65.8358	1.33	0.0472491	2.257	5.662
ENSMUSG00000059588	Calcrl	752.879	1.1	0.0477221	8.15	17.447
ENSMUSG00000028036	Ptgfr	61.9383	1.79	0.0480754	0.342	1.175
ENSMUSG00000037989	Wnk2	59.5534	1.31	0.0482685	0.336	0.829
ENSMUSG00000028600	Podn	213.745	1.42	0.0483851	2.263	6.046
ENSMUSG00000068522	Aard	3456.8	-1.81	0.0483851	331.357	94.289
ENSMUSG00000098470	C1rb	23.3622	-1.82	0.0484534	1.246	0.351
ENSMUSG00000055761	Nkain3	51.3336	1.55	0.0486533	0.313	0.914
ENSMUSG00000031613	Hpgd	1016.27	1.63	0.0486533	24.489	75.739
ENSMUSG00000029088	Kcnip4	37.0839	1.79	0.0488787	0.382	1.315
ENSMUSG00000038264	Sema7a	1121.21	-1.66	0.0489199	42.857	13.572
ENSMUSG00000036264	Fstl4	40.3172	-1.05	0.0490199	1.03	0.498
ENSMUSG00000044288	Cnr1	252.055	1.07	0.0490248	2.096	4.397
ENSMUSG00000026692	Fmo4	20.9869	-1.21	0.0495817	0.653	0.287
ENSMUSG00000032265	Tent5a	703.525	1.21	0.0496116	6.186	14.29
ENSMUSG00000005202	Shbg	604.786	-2.33	0.0499537	55.607	11.05
ENSMUSG00000027562	Car2	52.7789	-2.07	0.0499684	2.921	0.696
